# Supplementary material for: Many-body interference in kagome crystals
Source: Nature. 2025 Oct 29;647(8088):68–73. doi: 10.1038/s41586-025-09659-8 (PMC12589133; doi:10.1038/s41586-025-09659-8)
Supplement: Supplementary file 3 — Source Data Fig. 1 [file 41586_2025_9659_MOESM3_ESM.xlsx]

## Sheet: Fig1d
2.4092e-05	6.42139e-05	0.000402554	-0.00992	14	0.91645
0.00312	5.05937e-05	0.0063	-0.00992	14	0.91645
0.00711	5.28283e-05	0.01322	-0.00992	14	0.91643
0.01076	4.95829e-05	0.01954	-0.00993	14	0.91645
0.01376	5.71474e-05	0.02652	-0.00992	14	0.91645
0.01743	5.63286e-05	0.03352	-0.0096	14	0.91643
0.02043	5.37167e-05	0.03984	-0.00911	14	0.91644
0.02376	4.84371e-05	0.04684	-0.00941	14	0.91648
0.02709	5.66662e-05	0.0535	-0.00953	14	0.91645
0.03042	4.87878e-05	0.05982	-0.00927	13.9999	0.91644
0.03374	6.08646e-05	0.06649	-0.00858	13.9972	0.91632
0.03742	5.64022e-05	0.07351	-0.00747	13.992	0.91585
0.04042	5.20263e-05	0.07982	-0.00534	13.9871	0.91531
0.04374	5.37713e-05	0.08617	-0.00307	13.9823	0.91475
0.04707	5.27619e-05	0.09315	-0.000601972	13.9774	0.91418
0.05041	6.47855e-05	0.09982	0.00171	13.9725	0.91362
0.05407	6.10564e-05	0.10649	0.00348	13.9677	0.91308
0.05673	5.95124e-05	0.11313	0.00473	13.9633	0.91252
0.06039	5.3626e-05	0.1198	0.0057	13.9574	0.91196
0.06372	5.87949e-05	0.12613	0.00649	13.953	0.9114
0.06705	5.52547e-05	0.13344	0.00741	13.9476	0.91084
0.07042	5.41434e-05	0.13974	0.00809	13.9433	0.9103
0.07409	5.6412e-05	0.14673	0.00877	13.9389	0.90972
0.07675	5.64945e-05	0.15305	0.00939	13.9335	0.90921
0.08041	5.28604e-05	0.16005	0.01003	13.9291	0.90867
0.08407	4.992e-05	0.16636	0.01085	13.9237	0.90812
0.08674	5.97669e-05	0.17337	0.01161	13.9193	0.90755
0.0904	5.3473e-05	0.18002	0.01225	13.9139	0.90701
0.09407	6.53953e-05	0.18602	0.01288	13.909	0.90651
0.09706	7.05279e-05	0.19301	0.01353	13.9046	0.90599
0.10072	4.90967e-05	0.2	0.01414	13.8992	0.90545
0.10373	5.8017e-05	0.2067	0.01472	13.8948	0.90493
0.10706	6.08524e-05	0.21335	0.01523	13.8894	0.90441
0.11072	6.93772e-05	0.21968	0.01575	13.8845	0.90391
0.11404	6.62362e-05	0.22668	0.01627	13.8796	0.90341
0.11671	7.6448e-05	0.233	0.01675	13.8747	0.90292
0.12071	6.5392e-05	0.23999	0.01721	13.8698	0.90242
0.12371	8.99007e-05	0.24665	0.01763	13.8649	0.90195
0.12704	9.1391e-05	0.25332	0.01805	13.8605	0.90145
0.13069	9.33869e-05	0.26031	0.01844	13.8556	0.901
0.13369	0.000120621	0.26696	0.0188	13.8502	0.90049
0.13699	0.000128236	0.27337	0.01918	13.8454	0.90005
0.14032	0.000161499	0.2797	0.01954	13.8404	0.8996
0.14332	0.000185523	0.28637	0.0199	13.836	0.89909
0.14698	0.000202337	0.29303	0.02025	13.8312	0.89868
0.15031	0.000251735	0.30001	0.02055	13.8263	0.89823
0.15364	0.000307391	0.30669	0.02083	13.8213	0.8978
0.1573	0.000346569	0.31333	0.0211	13.8165	0.89736
0.16031	0.00039554	0.32	0.02136	13.811	0.89694
0.16362	0.000457226	0.327	0.02164	13.8056	0.89651
0.16696	0.000535004	0.33365	0.02188	13.8012	0.89607
0.17029	0.000627682	0.34034	0.02211	13.7963	0.89569
0.17329	0.000743915	0.34668	0.02233	13.7919	0.89528
0.17729	0.000853442	0.35333	0.02253	13.7866	0.89487
0.18061	0.000975546	0.36033	0.02274	13.7821	0.8945
0.18394	0.00112	0.36665	0.02294	13.7767	0.89411
0.18662	0.00127	0.37331	0.02313	13.7719	0.89372
0.19061	0.0014	0.38031	0.02333	13.7665	0.89335
0.19361	0.00156	0.38661	0.02351	13.7621	0.89299
0.19727	0.00173	0.39325	0.02369	13.7567	0.89265
0.19993	0.00189	0.40023	0.02386	13.7523	0.89227
0.20394	0.00207	0.40653	0.02403	13.7469	0.89191
0.20663	0.00231	0.41319	0.02421	13.742	0.89157
0.21031	0.00254	0.41983	0.02436	13.7381	0.89122
0.21362	0.00279	0.42683	0.02453	13.7326	0.8909
0.21695	0.00303	0.43415	0.02469	13.7282	0.89057
0.22028	0.00324	0.43981	0.02483	13.7229	0.89024
0.22325	0.00343	0.44647	0.02499	13.7185	0.88991
0.22692	0.00366	0.45346	0.02513	13.7135	0.8896
0.22991	0.00388	0.46047	0.02528	13.7082	0.88928
0.23392	0.00409	0.46646	0.02542	13.7033	0.88894
0.23724	0.00436	0.47311	0.02556	13.6984	0.88865
0.24058	0.00461	0.47981	0.0257	13.6935	0.88834
0.24358	0.00488	0.4868	0.02584	13.6881	0.88803
0.24657	0.0052	0.49346	0.02597	13.6832	0.88773
0.25024	0.00554	0.50011	0.02611	13.6788	0.88742
0.25323	0.00589	0.50678	0.02624	13.6739	0.88711
0.25657	0.00625	0.51345	0.02636	13.669	0.88684
0.26023	0.00658	0.52009	0.02649	13.6641	0.88648
0.26356	0.00686	0.5271	0.02662	13.6597	0.88621
0.26722	0.0071	0.53342	0.02674	13.6543	0.88586
0.27024	0.00736	0.54041	0.02687	13.6495	0.88557
0.27398	0.0076	0.54714	0.02699	13.645	0.88525
0.27698	0.00787	0.55381	0.02711	13.6396	0.88495
0.28063	0.00813	0.5598	0.02722	13.6348	0.88464
0.28397	0.0084	0.56712	0.02734	13.6304	0.8843
0.2873	0.00866	0.57378	0.02746	13.6255	0.88401
0.29029	0.00893	0.57979	0.02757	13.6206	0.8837
0.29363	0.0092	0.58678	0.02769	13.6152	0.88336
0.29729	0.00946	0.59344	0.02779	13.6103	0.88306
0.30029	0.00973	0.6001	0.02791	13.6053	0.88273
0.30362	0.01	0.60709	0.02802	13.6005	0.8824
0.30696	0.01025	0.61378	0.02813	13.596	0.88206
0.31062	0.01046	0.62009	0.02824	13.5907	0.88173
0.31362	0.01069	0.62675	0.02835	13.5853	0.88141
0.31661	0.01087	0.63341	0.02846	13.5809	0.88105
0.32028	0.01105	0.6404	0.02857	13.576	0.88071
0.32394	0.01124	0.64707	0.02867	13.5711	0.88037
0.32694	0.01142	0.65372	0.02878	13.5662	0.88003
0.33061	0.01159	0.66038	0.02889	13.5613	0.87969
0.33327	0.01178	0.66672	0.02899	13.5564	0.87933
0.33694	0.01198	0.67371	0.0291	13.5515	0.87896
0.34063	0.01214	0.68	0.0292	13.5471	0.87863
0.34363	0.01234	0.68699	0.02931	13.5417	0.87828
0.34696	0.01253	0.69366	0.02941	13.5373	0.8779
0.35028	0.0127	0.70032	0.02952	13.5323	0.87749
0.35362	0.01289	0.70697	0.02962	13.527	0.87714
0.35695	0.01307	0.71364	0.02972	13.5221	0.87678
0.36062	0.01323	0.72063	0.02983	13.5172	0.87641
0.36361	0.01341	0.72697	0.02993	13.5128	0.87603
0.36727	0.01358	0.7333	0.03003	13.5074	0.87563
0.37027	0.01375	0.74028	0.03014	13.5025	0.87525
0.37394	0.01389	0.74697	0.03024	13.4981	0.87483
0.37695	0.01405	0.7533	0.03034	13.4927	0.87444
0.38027	0.0142	0.76064	0.03044	13.4878	0.87401
0.38359	0.01435	0.76696	0.03055	13.4829	0.8736
0.38692	0.01448	0.77328	0.03064	13.478	0.87321
0.39056	0.01461	0.78062	0.03075	13.4731	0.87278
0.39324	0.01475	0.78725	0.03085	13.4682	0.87237
0.39657	0.0149	0.79391	0.03095	13.4633	0.87194
0.40023	0.01503	0.80092	0.03105	13.4589	0.87151
0.40355	0.01518	0.80659	0.03115	13.454	0.87107
0.40688	0.01531	0.81398	0.03126	13.4486	0.87064
0.40951	0.01544	0.82031	0.03136	13.4437	0.8702
0.41351	0.01556	0.82697	0.03146	13.4388	0.86977
0.41684	0.0157	0.83364	0.03156	13.4339	0.86935
0.41983	0.01584	0.8403	0.03167	13.429	0.86889
0.42349	0.01598	0.8473	0.03177	13.4241	0.86843
0.42684	0.01611	0.85363	0.03187	13.4192	0.86799
0.4305	0.01623	0.86028	0.03197	13.4143	0.86753
0.43348	0.01636	0.86694	0.03207	13.4095	0.8671
0.43715	0.01647	0.87327	0.03217	13.4041	0.86663
0.44015	0.01659	0.88029	0.03228	13.3997	0.8662
0.44383	0.01673	0.88698	0.03238	13.3943	0.86571
0.44682	0.01682	0.89396	0.03248	13.3899	0.86529
0.45014	0.01694	0.90031	0.03259	13.385	0.8648
0.45382	0.01706	0.90695	0.03269	13.3806	0.86434
0.45714	0.01718	0.91395	0.03279	13.3757	0.86387
0.46014	0.01729	0.92028	0.0329	13.3703	0.86343
0.4638	0.01738	0.92727	0.033	13.3654	0.86294
0.4668	0.01752	0.93394	0.03311	13.361	0.86248
0.47013	0.01761	0.94093	0.03321	13.3561	0.862
0.47347	0.01773	0.94757	0.03331	13.3507	0.86153
0.47716	0.01784	0.95388	0.03342	13.3459	0.86105
0.48015	0.01794	0.96055	0.03352	13.3414	0.86058
0.48348	0.01805	0.96721	0.03363	13.336	0.86009
0.48681	0.01816	0.97353	0.03374	13.3316	0.85961
0.49015	0.01826	0.98053	0.03384	13.3257	0.85914
0.49382	0.01835	0.98752	0.03395	13.3213	0.85866
0.49648	0.01847	0.99384	0.03405	13.3164	0.8582
0.50014	0.01857	1.00018	0.03416	13.3116	0.85774
0.50314	0.01868	1.00684	0.03427	13.3071	0.85724
0.50713	0.01878	1.01384	0.03437	13.3017	0.85678
0.51015	0.01887	1.02053	0.03448	13.2964	0.85631
0.51348	0.01896	1.02718	0.03459	13.2919	0.85583
0.51647	0.01907	1.03381	0.0347	13.287	0.85537
0.52013	0.01917	1.04014	0.03481	13.2821	0.85489
0.52379	0.01927	1.0468	0.03492	13.2777	0.85444
0.52679	0.01936	1.05381	0.03502	13.2729	0.85399
0.52979	0.01946	1.06047	0.03514	13.2674	0.85353
0.53379	0.01957	1.06713	0.03524	13.2625	0.85307
0.53679	0.01966	1.07347	0.03536	13.2576	0.85263
0.54046	0.01977	1.08045	0.03546	13.2522	0.85219
0.54351	0.01986	1.08718	0.03558	13.2478	0.85174
0.54684	0.01995	1.09416	0.03569	13.2429	0.85132
0.54984	0.02004	1.10084	0.0358	13.238	0.85088
0.5535	0.02015	1.10717	0.03591	13.2331	0.85045
0.55683	0.02024	1.11417	0.03602	13.2282	0.85002
0.5605	0.02033	1.1205	0.03614	13.2233	0.84958
0.5635	0.02044	1.12717	0.03625	13.2179	0.84916
0.56683	0.02052	1.13381	0.03636	13.2135	0.84873
0.57049	0.02063	1.14081	0.03648	13.2081	0.84831
0.57349	0.02072	1.14748	0.03659	13.2032	0.8479
0.57682	0.02082	1.15385	0.0367	13.1988	0.84747
0.58015	0.02091	1.16084	0.03682	13.1939	0.84705
0.58382	0.021	1.16717	0.03693	13.1895	0.84663
0.58681	0.02109	1.17383	0.03705	13.1836	0.8462
0.59048	0.02119	1.18049	0.03717	13.1792	0.84577
0.5938	0.02129	1.18749	0.03728	13.1748	0.84535
0.59714	0.02138	1.19381	0.0374	13.1694	0.84492
0.60014	0.02146	1.20081	0.03751	13.1646	0.84451
0.60346	0.02156	1.20747	0.03763	13.1596	0.84408
0.60647	0.02165	1.21411	0.03775	13.1552	0.84365
0.61048	0.02175	1.22042	0.03787	13.1494	0.8432
0.61316	0.02183	1.22741	0.03799	13.145	0.84278
0.61715	0.02193	1.23441	0.03811	13.1401	0.84235
0.61982	0.02201	1.24042	0.03823	13.1352	0.84192
0.62348	0.02211	1.24741	0.03835	13.1303	0.84148
0.62648	0.0222	1.25407	0.03847	13.1254	0.84104
0.63016	0.0223	1.26072	0.03859	13.121	0.8406
0.63348	0.02238	1.26737	0.03871	13.1156	0.84018
0.63714	0.02248	1.27406	0.03883	13.1107	0.83972
0.64014	0.02257	1.28104	0.03895	13.1058	0.83933
0.64313	0.02265	1.28774	0.03908	13.1009	0.83887
0.64714	0.02274	1.29441	0.0392	13.0965	0.83846
0.65013	0.02284	1.3004	0.03933	13.0911	0.83803
0.65346	0.02292	1.30774	0.03945	13.0862	0.83761
0.65713	0.02301	1.31406	0.03957	13.0818	0.8372
0.66046	0.0231	1.32105	0.0397	13.0764	0.83676
0.66346	0.02319	1.32772	0.03982	13.0716	0.83633
0.66679	0.02328	1.3337	0.03995	13.0666	0.83594
0.67044	0.02337	1.34038	0.04008	13.0617	0.8355
0.67344	0.02345	1.34737	0.0402	13.0568	0.8351
0.67644	0.02354	1.35374	0.04033	13.0519	0.83469
0.68007	0.02364	1.36111	0.04046	13.0465	0.83429
0.6834	0.02373	1.36744	0.04059	13.0421	0.83387
0.68673	0.02381	1.3741	0.04072	13.0367	0.83348
0.69038	0.0239	1.38076	0.04085	13.0323	0.83307
0.69338	0.02399	1.38743	0.04098	13.027	0.83269
0.69706	0.02407	1.3941	0.04111	13.023	0.83227
0.70006	0.02417	1.40108	0.04124	13.0181	0.83189
0.70371	0.02425	1.40775	0.04137	13.0128	0.8315
0.70638	0.02433	1.41407	0.0415	13.0084	0.83109
0.71038	0.02442	1.42107	0.04164	13.003	0.83072
0.71304	0.02451	1.42778	0.04177	12.9981	0.83032
0.71704	0.0246	1.43441	0.0419	12.9932	0.82994
0.72038	0.02469	1.44107	0.04204	12.9883	0.82956
0.72304	0.02477	1.44772	0.04217	12.9834	0.82915
0.7267	0.02486	1.45438	0.04231	12.9785	0.82877
0.73037	0.02495	1.46106	0.04244	12.9731	0.82839
0.7337	0.02504	1.46736	0.04258	12.9687	0.82803
0.73637	0.02512	1.47438	0.04272	12.9638	0.82765
0.74004	0.0252	1.48071	0.04285	12.9584	0.82727
0.7437	0.0253	1.48769	0.04299	12.9545	0.82688
0.74639	0.02532	1.49432	0.04313	12.9487	0.82651
0.75005	0.02547	1.50097	0.04327	12.9447	0.82615
0.75382	0.02542	1.50764	0.04341	12.9393	0.82578
0.75796	0.02556	1.51431	0.04355	12.935	0.82542
0.76212	0.02564	1.52062	0.04369	12.929	0.82503
0.76629	0.02571	1.52764	0.04383	12.9246	0.82466
0.77046	0.0258	1.53428	0.04397	12.9202	0.82431
0.77377	0.02588	1.54063	0.04412	12.9148	0.82394
0.77874	0.02596	1.54797	0.04426	12.9104	0.82357
0.78371	0.02604	1.55429	0.0444	12.9051	0.82321
0.78788	0.02612	1.56098	0.04455	12.9002	0.82286
0.79203	0.0262	1.56765	0.04469	12.8952	0.8225
0.79536	0.02628	1.5743	0.04484	12.8904	0.82212
0.79869	0.02635	1.58098	0.04498	12.8855	0.82177
0.80531	0.02644	1.58796	0.04513	12.8806	0.8214
0.80862	0.02652	1.59463	0.04528	12.8757	0.82103
0.81196	0.0266	1.6006	0.04543	12.8703	0.82066
0.81704	0.02669	1.60792	0.04557	12.8659	0.82029
0.82119	0.02676	1.61425	0.04572	12.8605	0.81992
0.82618	0.02686	1.62091	0.04587	12.8561	0.81956
0.83032	0.02694	1.62759	0.04602	12.8507	0.81916
0.83362	0.02702	1.63425	0.04617	12.8464	0.8188
0.83862	0.02711	1.64123	0.04632	12.8415	0.81842
0.84194	0.02719	1.64791	0.04647	12.8366	0.81804
0.84694	0.02727	1.65423	0.04663	12.8317	0.81765
0.85111	0.02736	1.66089	0.04678	12.8268	0.81727
0.85525	0.02743	1.66755	0.04693	12.8219	0.81689
0.8602	0.02752	1.67387	0.04709	12.8175	0.81647
0.8627	0.02762	1.6812	0.04724	12.8121	0.81609
0.86853	0.0277	1.68787	0.0474	12.8072	0.81569
0.87102	0.02779	1.69423	0.04755	12.8013	0.81528
0.87601	0.02788	1.70089	0.04771	12.7974	0.81487
0.88017	0.02796	1.70756	0.04787	12.793	0.81446
0.88514	0.02805	1.71455	0.04803	12.7876	0.81404
0.88931	0.02813	1.72122	0.04818	12.7827	0.81364
0.89346	0.02822	1.72789	0.04834	12.7778	0.81321
0.89679	0.02831	1.73454	0.0485	12.7734	0.81279
0.90096	0.0284	1.7412	0.04866	12.768	0.81237
0.90594	0.02849	1.74788	0.04883	12.7636	0.81195
0.91006	0.02858	1.75486	0.04899	12.7582	0.8115
0.91337	0.02867	1.76116	0.04915	12.7538	0.81107
0.91921	0.02876	1.76749	0.04931	12.7484	0.81064
0.92254	0.02885	1.77448	0.04948	12.7435	0.81019
0.9267	0.02894	1.78147	0.04964	12.7391	0.80975
0.93086	0.02902	1.78745	0.04981	12.7338	0.80931
0.93497	0.02912	1.79447	0.04997	12.7288	0.80887
0.93913	0.02921	1.80079	0.05014	12.7239	0.8084
0.94245	0.02931	1.80778	0.0503	12.719	0.80796
0.94745	0.02941	1.81445	0.05047	12.7141	0.8075
0.95157	0.02949	1.82144	0.05064	12.7092	0.80704
0.95656	0.02958	1.82779	0.05081	12.7043	0.80656
0.95903	0.02968	1.83447	0.05098	12.6994	0.80611
0.96398	0.02976	1.84077	0.05115	12.6945	0.80563
0.96899	0.02986	1.84777	0.05132	12.6896	0.80515
0.97315	0.02996	1.85441	0.05149	12.6847	0.80467
0.97732	0.03006	1.86109	0.05166	12.6798	0.80418
0.98148	0.03015	1.86807	0.05184	12.6744	0.80371
0.98561	0.03024	1.87441	0.05201	12.6695	0.80321
0.99057	0.03033	1.88107	0.05219	12.6656	0.8027
0.9939	0.03044	1.88807	0.05236	12.6607	0.80222
0.99806	0.03053	1.89439	0.05254	12.6553	0.80171
1.0014	0.03063	1.90114	0.05271	12.6504	0.80121
1.00639	0.03072	1.90781	0.05289	12.645	0.8007
1.01133	0.03082	1.91481	0.05307	12.6406	0.80021
1.01466	0.03091	1.92145	0.05325	12.6357	0.79971
1.01885	0.03102	1.92779	0.05343	12.6308	0.79921
1.02384	0.03111	1.93445	0.05361	12.6259	0.7987
1.02718	0.0312	1.94112	0.05379	12.621	0.79822
1.03133	0.0313	1.9481	0.05397	12.6156	0.7977
1.0363	0.0314	1.95478	0.05415	12.6112	0.7972
1.0396	0.0315	1.96143	0.05433	12.6068	0.7967
1.04459	0.0316	1.96813	0.05452	12.6015	0.79622
1.04875	0.0317	1.97479	0.0547	12.5966	0.7957
1.05375	0.03179	1.98146	0.05488	12.5917	0.79523
1.05708	0.0319	1.98813	0.05507	12.5868	0.79474
1.06123	0.032	1.99476	0.05526	12.5819	0.79426
1.06451	0.0321	2.00144	0.05544	12.577	0.79377
1.07034	0.03219	2.00776	0.05563	12.5721	0.7933
1.07451	0.03229	2.01441	0.05582	12.5677	0.79281
1.07784	0.0324	2.02141	0.05601	12.5628	0.79236
1.082	0.0325	2.02773	0.0562	12.5579	0.79188
1.08704	0.0326	2.03469	0.05639	12.5526	0.79144
1.08949	0.0327	2.04101	0.05658	12.5481	0.79097
1.09449	0.0328	2.04801	0.05677	12.5428	0.79052
1.09947	0.0329	2.05467	0.05696	12.5384	0.79008
1.10281	0.033	2.06099	0.05715	12.5325	0.78964
1.1078	0.0331	2.068	0.05735	12.5281	0.7892
1.11194	0.03321	2.07466	0.05754	12.5227	0.78877
1.11606	0.03332	2.08166	0.05774	12.5182	0.78833
1.12023	0.03341	2.08799	0.05793	12.5133	0.7879
1.12439	0.03352	2.09464	0.05813	12.5085	0.78746
1.12773	0.03362	2.10134	0.05833	12.5035	0.78703
1.13354	0.03373	2.10767	0.05853	12.4987	0.78663
1.1377	0.03383	2.11466	0.05872	12.4938	0.78621
1.14181	0.03394	2.12132	0.05892	12.4884	0.78579
1.14597	0.03404	2.128	0.05912	12.484	0.78537
1.14931	0.03415	2.13466	0.05933	12.4791	0.78497
1.15432	0.03425	2.14165	0.05953	12.4737	0.78457
1.15849	0.03436	2.14798	0.05973	12.4693	0.78417
1.16264	0.03446	2.15498	0.05993	12.4649	0.78378
1.16675	0.03456	2.16196	0.06014	12.4595	0.78338
1.17092	0.03467	2.16831	0.06034	12.4546	0.78299
1.17509	0.03478	2.17496	0.06055	12.4492	0.78261
1.17842	0.03488	2.18162	0.06075	12.4448	0.78222
1.18423	0.03499	2.18796	0.06096	12.4399	0.78184
1.18756	0.0351	2.1946	0.06116	12.435	0.78147
1.19168	0.0352	2.20127	0.06137	12.4296	0.78109
1.195	0.0353	2.20828	0.06158	12.4252	0.78072
1.20082	0.03542	2.2146	0.06179	12.4198	0.78033
1.20416	0.03552	2.22127	0.062	12.4149	0.77997
1.20915	0.03563	2.22825	0.06221	12.4105	0.7796
1.21412	0.03574	2.23528	0.06243	12.4056	0.77922
1.21741	0.03585	2.24126	0.06264	12.4007	0.77886
1.22072	0.03595	2.24824	0.06285	12.3963	0.77849
1.2257	0.03606	2.25525	0.06306	12.391	0.77811
1.22985	0.03618	2.26158	0.06328	12.3865	0.77773
1.23318	0.03629	2.26856	0.0635	12.3811	0.77735
1.23818	0.03639	2.27458	0.06371	12.3762	0.77697
1.24231	0.0365	2.28122	0.06393	12.3718	0.7766
1.24727	0.03661	2.28825	0.06414	12.3664	0.77621
1.25061	0.03672	2.29489	0.06436	12.3615	0.77583
1.25475	0.03682	2.30153	0.06458	12.3567	0.77545
1.25893	0.03693	2.30817	0.0648	12.3522	0.77505
1.26391	0.03704	2.31483	0.06502	12.3468	0.77466
1.26721	0.03715	2.32183	0.06524	12.3424	0.77427
1.27211	0.03726	2.32816	0.06546	12.3366	0.77389
1.27544	0.03737	2.33515	0.06569	12.3321	0.77349
1.28044	0.03748	2.34182	0.06591	12.3273	0.7731
1.2846	0.0376	2.34847	0.06613	12.3224	0.7727
1.28878	0.0377	2.35514	0.06636	12.3175	0.77231
1.29294	0.03782	2.36147	0.06658	12.3121	0.77191
1.29706	0.03792	2.36813	0.06681	12.3077	0.7715
1.30205	0.03803	2.37448	0.06704	12.3033	0.77111
1.30538	0.03814	2.38148	0.06726	12.2979	0.7707
1.30954	0.03826	2.38882	0.06749	12.293	0.7703
1.31371	0.03837	2.39513	0.06772	12.2881	0.7699
1.31785	0.03848	2.4018	0.06795	12.2837	0.76951
1.32281	0.0386	2.40845	0.06818	12.2783	0.76909
1.32614	0.0387	2.41476	0.06841	12.2735	0.76869
1.33029	0.03882	2.42143	0.06864	12.2686	0.76828
1.33445	0.03893	2.4281	0.06888	12.2637	0.76788
1.33945	0.03904	2.43542	0.06911	12.2592	0.76748
1.3436	0.03916	2.44185	0.06934	12.2539	0.76706
1.34772	0.03927	2.44849	0.06958	12.2495	0.76666
1.35189	0.03938	2.4555	0.06982	12.2441	0.76625
1.35608	0.03949	2.46184	0.07005	12.2387	0.76584
1.36029	0.0396	2.46882	0.07029	12.2343	0.76542
1.36444	0.03971	2.47483	0.07053	12.2294	0.76501
1.36943	0.03983	2.48215	0.07076	12.225	0.76461
1.37271	0.03994	2.48848	0.071	12.2196	0.7642
1.37688	0.04005	2.49514	0.07124	12.2147	0.76377
1.38187	0.04017	2.50146	0.07149	12.2103	0.76336
1.38603	0.04028	2.50884	0.07173	12.2049	0.76294
1.38936	0.04039	2.51483	0.07197	12.1995	0.76254
1.39434	0.04051	2.52216	0.07221	12.1946	0.76211
1.39845	0.04062	2.52816	0.07245	12.1902	0.76169
1.40095	0.04074	2.53515	0.0727	12.1852	0.76126
1.40677	0.04085	2.54148	0.07294	12.1803	0.76084
1.41095	0.04097	2.54848	0.07319	12.175	0.76042
1.4151	0.04109	2.55514	0.07344	12.171	0.76
1.4201	0.04119	2.56214	0.07368	12.1656	0.75957
1.42422	0.0413	2.56879	0.07393	12.1608	0.75916
1.42757	0.04142	2.57542	0.07418	12.1559	0.75873
1.43173	0.04153	2.58174	0.07442	12.1504	0.75832
1.43505	0.04165	2.58873	0.07467	12.1466	0.7579
1.44087	0.04176	2.59507	0.07492	12.1412	0.75751
1.44503	0.04187	2.60206	0.07517	12.1358	0.75709
1.44916	0.04199	2.6084	0.07543	12.1314	0.75668
1.45331	0.04211	2.61538	0.07568	12.126	0.75627
1.45746	0.04222	2.62171	0.07593	12.1216	0.75586
1.46163	0.04234	2.62872	0.07618	12.1167	0.75545
1.46579	0.04245	2.63504	0.07644	12.1118	0.75505
1.46994	0.04257	2.64174	0.07669	12.1074	0.75466
1.47409	0.04269	2.64841	0.07695	12.102	0.75425
1.47905	0.0428	2.65504	0.07721	12.0971	0.75384
1.48321	0.04291	2.66168	0.07746	12.0917	0.75344
1.48736	0.04303	2.66835	0.07772	12.0873	0.75304
1.49069	0.04314	2.67501	0.07798	12.0819	0.75264
1.49483	0.04325	2.68168	0.07824	12.0775	0.75224
1.49897	0.04338	2.68868	0.0785	12.0726	0.75183
1.50308	0.04349	2.69501	0.07876	12.0677	0.75144
1.50808	0.0436	2.702	0.07902	12.0628	0.75105
1.51142	0.04372	2.70871	0.07928	12.0574	0.75064
1.51641	0.04383	2.71539	0.07954	12.053	0.75025
1.52056	0.04395	2.72238	0.0798	12.0487	0.74987
1.52388	0.04407	2.72838	0.08007	12.0433	0.74947
1.52883	0.04418	2.73537	0.08033	12.0384	0.74908
1.533	0.04429	2.74171	0.0806	12.0335	0.74869
1.53715	0.04442	2.74871	0.08086	12.0291	0.7483
1.54132	0.04453	2.75537	0.08113	12.0232	0.74793
1.54548	0.04464	2.76203	0.08139	12.0188	0.74753
1.54963	0.04476	2.76869	0.08166	12.0139	0.74715
1.55374	0.04488	2.77535	0.08193	12.009	0.74677
1.55791	0.045	2.78205	0.0822	12.0046	0.74638
1.56292	0.04512	2.78871	0.08247	11.9992	0.746
1.56709	0.04523	2.79537	0.08274	11.9944	0.74561
1.57126	0.04535	2.80203	0.08301	11.99	0.74524
1.57457	0.04546	2.80869	0.08328	11.9845	0.74484
1.57869	0.04558	2.81567	0.08355	11.9792	0.74448
1.58285	0.04569	2.82233	0.08382	11.9748	0.74408
1.58784	0.04582	2.829	0.08409	11.9689	0.74369
1.59117	0.04593	2.83565	0.08437	11.9649	0.74328
1.59616	0.04605	2.84165	0.08464	11.9601	0.74289
1.60032	0.04616	2.84827	0.08491	11.9547	0.7425
1.60526	0.04628	2.85526	0.08519	11.9503	0.7421
1.60859	0.0464	2.86192	0.08546	11.9449	0.7417
1.61275	0.04651	2.86858	0.08574	11.9405	0.7413
1.61775	0.04663	2.87525	0.08602	11.9351	0.74089
1.62106	0.04676	2.88192	0.08629	11.9307	0.7405
1.6244	0.04686	2.88824	0.08657	11.9263	0.74008
1.62937	0.04698	2.89524	0.08685	11.9209	0.73969
1.63434	0.04711	2.90191	0.08713	11.916	0.73927
1.6385	0.04722	2.90856	0.08741	11.911	0.73886
1.64183	0.04734	2.91526	0.08769	11.9061	0.73846
1.64682	0.04746	2.92225	0.08797	11.9012	0.73805
1.65097	0.04757	2.92891	0.08825	11.8968	0.73764
1.65505	0.04769	2.93558	0.08853	11.8914	0.73725
1.65918	0.04781	2.94191	0.08881	11.8865	0.73684
1.66335	0.04793	2.94858	0.08909	11.8816	0.73644
1.66834	0.04805	2.95524	0.08938	11.8767	0.73603
1.67166	0.04817	2.96223	0.08966	11.8713	0.73563
1.67582	0.04828	2.96923	0.08994	11.8669	0.73523
1.68078	0.04839	2.97556	0.09023	11.8625	0.73484
1.68327	0.04852	2.9823	0.09051	11.8571	0.73445
1.68826	0.04863	2.9893	0.0908	11.8522	0.73406
1.69326	0.04875	2.9953	0.09109	11.8473	0.73366
1.69662	0.04888	3.00196	0.09137	11.8429	0.73327
1.70161	0.049	3.00895	0.09166	11.837	0.73288
1.70574	0.04911	3.01529	0.09195	11.8321	0.73247
1.70903	0.04923	3.02229	0.09224	11.8282	0.73209
1.7132	0.04935	3.02895	0.09252	11.8228	0.7317
1.71819	0.04947	3.03528	0.09281	11.8184	0.73131
1.72236	0.04959	3.04193	0.0931	11.813	0.73092
1.72735	0.04971	3.04863	0.09339	11.8081	0.73055
1.73066	0.04984	3.05596	0.09368	11.8032	0.73016
1.73479	0.04995	3.06225	0.09397	11.7983	0.72977
1.73894	0.05008	3.06927	0.09426	11.7934	0.72939
1.74394	0.05019	3.07625	0.09455	11.7885	0.72901
1.74727	0.05031	3.08191	0.09485	11.7836	0.72864
1.75226	0.05043	3.08891	0.09514	11.7788	0.72827
1.7564	0.05055	3.09558	0.09543	11.7734	0.72789
1.75968	0.05067	3.10257	0.09572	11.7685	0.72752
1.76299	0.0508	3.10922	0.09601	11.7641	0.72714
1.76798	0.05091	3.11586	0.09631	11.7592	0.72676
1.77297	0.05103	3.12218	0.0966	11.7543	0.7264
1.77713	0.05115	3.12885	0.09689	11.7494	0.72603
1.78129	0.05128	3.1355	0.09719	11.7445	0.72567
1.78456	0.0514	3.14216	0.09748	11.7391	0.72532
1.79039	0.05152	3.14916	0.09778	11.7347	0.72497
1.79371	0.05164	3.15549	0.09807	11.7293	0.72462
1.79872	0.05177	3.16215	0.09837	11.7249	0.72425
1.80204	0.05189	3.16881	0.09867	11.7195	0.72391
1.80702	0.05201	3.17547	0.09896	11.7151	0.72356
1.81114	0.05213	3.1825	0.09926	11.7097	0.72322
1.8153	0.05225	3.18917	0.09956	11.7048	0.72287
1.81863	0.05237	3.19582	0.09986	11.7004	0.72254
1.8228	0.0525	3.20217	0.10016	11.6945	0.72221
1.82779	0.05263	3.20914	0.10046	11.6906	0.7219
1.83197	0.05274	3.21582	0.10075	11.6852	0.72156
1.83609	0.05287	3.22282	0.10105	11.6808	0.72122
1.83941	0.05299	3.22914	0.10135	11.6764	0.72089
1.84523	0.05312	3.23581	0.10165	11.671	0.72057
1.84857	0.05324	3.24247	0.10195	11.6661	0.72025
1.85273	0.05336	3.24948	0.10225	11.6608	0.71993
1.85771	0.05349	3.25619	0.10255	11.6559	0.7196
1.86102	0.05361	3.26252	0.10285	11.6515	0.71926
1.86515	0.05374	3.26886	0.10316	11.6466	0.71894
1.86932	0.05386	3.27585	0.10346	11.6416	0.71861
1.87348	0.05399	3.2825	0.10376	11.6372	0.71827
1.87848	0.05411	3.28918	0.10406	11.6318	0.71794
1.88181	0.05423	3.29583	0.10436	11.6264	0.71761
1.88675	0.05436	3.3025	0.10466	11.622	0.71727
1.89007	0.05449	3.30915	0.10497	11.6176	0.71693
1.89507	0.05462	3.31549	0.10527	11.6122	0.71659
1.89931	0.05475	3.32253	0.10557	11.6073	0.71624
1.90348	0.05486	3.32883	0.10588	11.6024	0.71589
1.90763	0.05499	3.33584	0.10618	11.5971	0.71554
1.91177	0.05513	3.3425	0.10648	11.5926	0.71517
1.9159	0.05525	3.34916	0.10679	11.5872	0.7148
1.92089	0.05537	3.35549	0.10709	11.5833	0.71444
1.92505	0.0555	3.36248	0.10739	11.5779	0.71408
1.92921	0.05563	3.36948	0.1077	11.573	0.71368
1.93335	0.05576	3.37582	0.108	11.5681	0.7133
1.93669	0.05588	3.38246	0.10831	11.5632	0.71291
1.93997	0.05601	3.38942	0.10861	11.5583	0.71252
1.9458	0.05614	3.3961	0.10892	11.5534	0.71213
1.94995	0.05626	3.40242	0.10922	11.5485	0.71173
1.95329	0.05639	3.40942	0.10952	11.5436	0.71134
1.95743	0.05652	3.41609	0.10983	11.5392	0.71092
1.96241	0.05665	3.42308	0.11013	11.5338	0.71052
1.96655	0.05678	3.42939	0.11044	11.5289	0.71011
1.97071	0.05691	3.43606	0.11074	11.5236	0.70969
1.97486	0.05704	3.44274	0.11105	11.5192	0.70926
1.97819	0.05717	3.44906	0.11135	11.5143	0.70884
1.98317	0.0573	3.45574	0.11166	11.5089	0.70841
1.98731	0.05743	3.46272	0.11197	11.504	0.70799
1.99142	0.05756	3.46941	0.11227	11.4996	0.70756
1.99641	0.05769	3.47604	0.11258	11.4947	0.70713
2.00057	0.05782	3.48271	0.11289	11.4898	0.70671
2.00472	0.05795	3.48903	0.11319	11.4854	0.70625
2.00886	0.05809	3.49603	0.1135	11.48	0.70583
2.01218	0.05821	3.50303	0.11381	11.4751	0.7054
2.01629	0.05834	3.5097	0.11411	11.4707	0.70497
2.02044	0.05848	3.51568	0.11442	11.4654	0.70453
2.0246	0.05861	3.52276	0.11473	11.4605	0.70411
2.02958	0.05874	3.52943	0.11504	11.4555	0.70367
2.03289	0.05888	3.53577	0.11534	11.4506	0.70324
2.03702	0.05901	3.54276	0.11565	11.4458	0.70281
2.04195	0.05914	3.54942	0.11596	11.4408	0.70238
2.04609	0.05926	3.55609	0.11626	11.4364	0.70196
2.04942	0.05941	3.56275	0.11657	11.4306	0.70152
2.0544	0.05955	3.56974	0.11688	11.4256	0.7011
2.05938	0.05967	3.57607	0.11718	11.4212	0.70067
2.06271	0.0598	3.58274	0.11749	11.4163	0.70026
2.06677	0.05994	3.58942	0.1178	11.4114	0.69984
2.07173	0.06007	3.5961	0.1181	11.406	0.69941
2.07672	0.0602	3.60276	0.11841	11.4017	0.699
2.08087	0.06036	3.60942	0.11872	11.3968	0.69858
2.08419	0.06048	3.61641	0.11902	11.3918	0.69816
2.08835	0.06061	3.62273	0.11933	11.387	0.69774
2.09165	0.06075	3.62976	0.11964	11.3821	0.69733
2.09662	0.06089	3.63573	0.11994	11.3772	0.69692
2.10078	0.06103	3.64306	0.12025	11.3722	0.69651
2.10495	0.06118	3.64971	0.12055	11.3678	0.69612
2.1091	0.0613	3.65635	0.12086	11.3624	0.6957
2.11325	0.06144	3.66304	0.12117	11.3575	0.69532
2.11738	0.06157	3.66999	0.12147	11.3526	0.69493
2.12234	0.06171	3.67598	0.12178	11.3477	0.69452
2.12649	0.06185	3.68298	0.12208	11.3433	0.69416
2.13065	0.062	3.68931	0.12239	11.3379	0.69377
2.1348	0.06213	3.6963	0.12269	11.333	0.69339
2.13812	0.06228	3.70298	0.123	11.3277	0.69304
2.14308	0.06241	3.70931	0.12331	11.3227	0.69266
2.14721	0.06255	3.71596	0.12361	11.3188	0.69229
2.15135	0.06269	3.7233	0.12392	11.3135	0.69194
2.15551	0.06283	3.72934	0.12423	11.3081	0.69158
2.15967	0.06298	3.73599	0.12453	11.3036	0.69123
2.16382	0.06311	3.74265	0.12483	11.2988	0.69089
2.16797	0.06325	3.74932	0.12514	11.2934	0.69055
2.17124	0.06339	3.75597	0.12545	11.289	0.6902
2.17623	0.06354	3.76297	0.12575	11.2845	0.68985
2.18038	0.06368	3.76963	0.12605	11.2792	0.68952
2.18538	0.06382	3.77629	0.12636	11.2748	0.68919
2.18869	0.06396	3.78262	0.12666	11.2694	0.68886
2.19366	0.0641	3.78995	0.12697	11.2645	0.68851
2.19778	0.06425	3.79665	0.12727	11.2596	0.68818
2.20193	0.06439	3.80262	0.12757	11.2552	0.68783
2.20525	0.06454	3.80962	0.12788	11.2498	0.68751
2.21025	0.06468	3.81629	0.12818	11.2449	0.68717
2.21523	0.06482	3.82261	0.12849	11.2395	0.68684
2.21854	0.06496	3.8296	0.12878	11.2352	0.68651
2.22181	0.06511	3.83626	0.12909	11.2303	0.68619
2.2268	0.06525	3.84291	0.12939	11.2249	0.68586
2.23013	0.0654	3.84958	0.1297	11.2205	0.68552
2.23512	0.06555	3.8559	0.13	11.2151	0.68518
2.24013	0.0657	3.86293	0.1303	11.2107	0.68485
2.24428	0.06584	3.86958	0.1306	11.2058	0.6845
2.24754	0.06599	3.87623	0.1309	11.2009	0.68417
2.25169	0.06613	3.88292	0.13121	11.1955	0.68384
2.25585	0.06628	3.88956	0.13151	11.1911	0.68349
2.26084	0.06643	3.89622	0.13181	11.1857	0.68312
2.26582	0.06657	3.90322	0.13211	11.1808	0.68278
2.26913	0.06673	3.90955	0.13241	11.1764	0.68243
2.27319	0.06687	3.91621	0.13271	11.1715	0.68206
2.27734	0.06702	3.9232	0.13301	11.1666	0.68168
2.2815	0.06718	3.9295	0.13331	11.1617	0.68133
2.28565	0.06732	3.9365	0.13361	11.1568	0.68096
2.28897	0.06747	3.94315	0.13391	11.1524	0.68056
2.29395	0.06762	3.94982	0.13421	11.1465	0.68018
2.29807	0.06777	3.95646	0.13451	11.1426	0.67977
2.30302	0.06792	3.96313	0.13481	11.1372	0.67937
2.30632	0.06807	3.9698	0.13511	11.1323	0.67895
2.31047	0.06822	3.97613	0.13541	11.1274	0.67856
2.31545	0.06837	3.98279	0.13571	11.1225	0.67813
2.31962	0.06851	3.98945	0.136	11.1176	0.67769
2.32372	0.06867	3.99649	0.13631	11.1122	0.67727
2.32703	0.06882	4.00347	0.1366	11.1078	0.67682
2.33201	0.06898	4.00947	0.1369	11.1028	0.67641
2.33617	0.06913	4.01647	0.1372	11.0979	0.67595
2.34033	0.06929	4.02346	0.13749	11.093	0.67551
2.34449	0.06944	4.03011	0.13779	11.0881	0.67506
2.34943	0.06959	4.03642	0.13809	11.0832	0.6746
2.35274	0.06974	4.04309	0.13839	11.0783	0.67414
2.35773	0.06989	4.04976	0.13868	11.0734	0.67368
2.36104	0.07005	4.05674	0.13898	11.0686	0.67323
2.36603	0.07021	4.0628	0.13928	11.0637	0.67276
2.36936	0.07036	4.06983	0.13957	11.0588	0.67231
2.37352	0.07052	4.07648	0.13987	11.0539	0.67185
2.37764	0.07068	4.08349	0.14017	11.0485	0.67139
2.38179	0.07082	4.09013	0.14046	11.0436	0.67094
2.38595	0.07098	4.09648	0.14075	11.0387	0.67047
2.39176	0.07114	4.10313	0.14105	11.0343	0.66999
2.39508	0.0713	4.11012	0.14135	11.0294	0.66954
2.39922	0.07146	4.11645	0.14164	11.0245	0.66905
2.40333	0.07161	4.12311	0.14193	11.0196	0.66859
2.4075	0.07176	4.12979	0.14223	11.0142	0.66813
2.41165	0.07192	4.13682	0.14252	11.0098	0.66766
2.41663	0.07208	4.14314	0.14282	11.0054	0.6672
2.42079	0.07224	4.14981	0.14311	11	0.66675
2.42493	0.0724	4.15646	0.1434	10.9951	0.66629
2.42822	0.07256	4.16379	0.1437	10.9902	0.66584
2.43321	0.07271	4.17011	0.14399	10.9853	0.66539
2.43738	0.07288	4.17644	0.14428	10.9809	0.66493
2.4416	0.07304	4.18311	0.14457	10.975	0.66449
2.44574	0.07319	4.1901	0.14486	10.9706	0.66406
2.44989	0.07335	4.19676	0.14516	10.9662	0.66362
2.454	0.07352	4.2034	0.14545	10.9609	0.66319
2.45733	0.07367	4.20972	0.14574	10.956	0.66276
2.46147	0.07384	4.21671	0.14603	10.9511	0.66232
2.4673	0.07399	4.22338	0.14632	10.9462	0.66191
2.46977	0.07416	4.23004	0.14661	10.9413	0.66149
2.4756	0.07432	4.2367	0.1469	10.9364	0.66106
2.47887	0.07448	4.24337	0.14719	10.931	0.66067
2.48303	0.07463	4.25003	0.14748	10.9261	0.66025
2.48718	0.0748	4.25669	0.14777	10.9217	0.65985
2.49217	0.07496	4.26334	0.14806	10.9168	0.65944
2.4955	0.07513	4.27003	0.14835	10.9119	0.65906
2.50047	0.0753	4.27667	0.14863	10.907	0.65865
2.50293	0.07545	4.28333	0.14893	10.9021	0.65827
2.5096	0.07561	4.29	0.14921	10.8967	0.65788
2.51292	0.07579	4.29666	0.1495	10.8923	0.6575
2.51707	0.07595	4.30366	0.14979	10.8874	0.65712
2.52122	0.07611	4.30965	0.15008	10.882	0.65674
2.52454	0.07627	4.31632	0.15036	10.8776	0.65636
2.52949	0.07643	4.32365	0.15065	10.8727	0.65598
2.53279	0.0766	4.3303	0.15094	10.8678	0.65562
2.53778	0.07676	4.3363	0.15122	10.8624	0.65525
2.54195	0.07693	4.34328	0.15151	10.8575	0.65487
2.5461	0.07709	4.34996	0.1518	10.8531	0.6545
2.55107	0.07726	4.35697	0.15208	10.8477	0.65413
2.55519	0.07742	4.36361	0.15237	10.8429	0.65376
2.5585	0.0776	4.37026	0.15265	10.8385	0.6534
2.56349	0.07776	4.37661	0.15294	10.8336	0.65301
2.56763	0.07792	4.38327	0.15322	10.8282	0.65264
2.57261	0.07809	4.39026	0.15351	10.8233	0.65227
2.5759	0.07826	4.3969	0.15379	10.8189	0.65191
2.58003	0.07842	4.40364	0.15408	10.814	0.65152
2.58332	0.07859	4.41027	0.15437	10.8096	0.65113
2.58831	0.07876	4.41695	0.15465	10.8042	0.65076
2.59329	0.07892	4.42393	0.15493	10.7993	0.65037
2.59746	0.07909	4.43026	0.15521	10.7944	0.64997
2.60159	0.07926	4.43693	0.1555	10.789	0.64959
2.6049	0.07942	4.44325	0.15578	10.7846	0.64919
2.60902	0.07959	4.44993	0.15606	10.7792	0.64879
2.61401	0.07977	4.45658	0.15635	10.7748	0.64839
2.61817	0.07993	4.46357	0.15663	10.7694	0.64799
2.62231	0.0801	4.47021	0.15691	10.765	0.64758
2.62648	0.08026	4.47686	0.1572	10.7596	0.64718
2.62979	0.08043	4.48352	0.15748	10.7552	0.64677
2.63556	0.0806	4.49019	0.15776	10.7508	0.64636
2.63888	0.08077	4.49684	0.15804	10.7454	0.64595
2.64306	0.08094	4.50351	0.15832	10.7405	0.64553
2.64805	0.08111	4.51051	0.15861	10.7351	0.64512
2.65137	0.08129	4.51649	0.15889	10.7302	0.6447
2.65632	0.08144	4.52349	0.15917	10.7258	0.64429
2.65955	0.08161	4.52982	0.15945	10.7204	0.64387
2.66371	0.08179	4.53717	0.15974	10.716	0.64345
2.66787	0.08196	4.54318	0.16002	10.7111	0.64305
2.67202	0.08213	4.54984	0.1603	10.7062	0.64261
2.67701	0.08229	4.5565	0.16058	10.7013	0.6422
2.68033	0.08246	4.56349	0.16086	10.6964	0.64179
2.68525	0.08263	4.57015	0.16114	10.6911	0.64137
2.6894	0.08281	4.57682	0.16143	10.6862	0.64097
2.69357	0.08298	4.58348	0.16171	10.6818	0.64054
2.69773	0.08315	4.59015	0.16199	10.6764	0.64015
2.70188	0.08332	4.59716	0.16227	10.672	0.63973
2.70685	0.0835	4.60349	0.16255	10.6666	0.63931
2.71101	0.08366	4.61056	0.16283	10.6622	0.63891
2.71435	0.08385	4.61721	0.16311	10.6573	0.63851
2.7185	0.08401	4.62355	0.16339	10.6519	0.63811
2.72183	0.08419	4.6302	0.16367	10.6475	0.63769
2.72681	0.08434	4.63686	0.16395	10.6431	0.63732
2.73179	0.08451	4.64353	0.16423	10.6377	0.63693
2.7359	0.08468	4.6502	0.16451	10.6328	0.63653
2.73922	0.08486	4.65719	0.16479	10.6274	0.63612
2.74421	0.08504	4.66352	0.16507	10.6229	0.63573
2.74836	0.08521	4.67014	0.16535	10.6176	0.63535
2.75252	0.08539	4.67687	0.16563	10.6132	0.63496
2.75583	0.08555	4.68384	0.16591	10.6078	0.63457
2.76078	0.08572	4.69051	0.16619	10.6029	0.63419
2.76491	0.08589	4.69684	0.16647	10.5985	0.6338
2.76908	0.08607	4.70349	0.16675	10.5936	0.6334
2.7724	0.08624	4.71016	0.16703	10.5892	0.63302
2.77657	0.08641	4.71682	0.16731	10.5833	0.63263
2.78157	0.08657	4.72382	0.16758	10.5789	0.63224
2.7857	0.08676	4.73015	0.16787	10.5735	0.63182
2.78983	0.08693	4.73712	0.16814	10.5686	0.63144
2.79398	0.0871	4.74373	0.16842	10.5637	0.63103
2.79814	0.08727	4.75042	0.1687	10.5592	0.63064
2.80229	0.08744	4.75741	0.16898	10.5543	0.63022
2.80727	0.08761	4.76374	0.16926	10.5495	0.62982
2.81141	0.08779	4.77041	0.16954	10.5445	0.6294
2.81553	0.08796	4.77707	0.16982	10.5396	0.62897
2.81968	0.08813	4.78373	0.1701	10.5348	0.62856
2.82384	0.0883	4.79039	0.17037	10.5298	0.62815
2.82881	0.08848	4.79706	0.17066	10.525	0.62771
2.83215	0.08865	4.80372	0.17093	10.5196	0.62727
2.83545	0.08883	4.8104	0.17121	10.5152	0.62686
2.84039	0.08899	4.8174	0.17149	10.5102	0.62642
2.84536	0.08917	4.82373	0.17177	10.5054	0.62597
2.84949	0.08936	4.8304	0.17205	10.5005	0.62553
2.85365	0.08948	4.83705	0.17233	10.4951	0.6251
2.8578	0.08968	4.84372	0.17261	10.4902	0.62463
2.86111	0.08988	4.85038	0.17289	10.4857	0.62419
2.86522	0.09004	4.85705	0.17317	10.4803	0.62374
2.86938	0.09016	4.86405	0.17344	10.476	0.62329
2.87354	0.09036	4.87035	0.17372	10.4706	0.62284
2.87852	0.09055	4.87708	0.174	10.4657	0.62239
2.88267	0.09072	4.88376	0.17428	10.4608	0.62194
2.88764	0.09088	4.89042	0.17456	10.4564	0.6215
2.89092	0.09106	4.89741	0.17484	10.4515	0.62105
2.89508	0.09125	4.90374	0.17512	10.4466	0.62061
2.90008	0.09141	4.91073	0.1754	10.4417	0.62018
2.90422	0.09159	4.91707	0.17568	10.4368	0.61973
2.90754	0.09178	4.92407	0.17596	10.4319	0.6193
2.9117	0.09192	4.93072	0.17624	10.4266	0.61887
2.91666	0.09213	4.93738	0.17652	10.4222	0.61845
2.92082	0.09228	4.94407	0.1768	10.4168	0.61803
2.92412	0.09245	4.95074	0.17708	10.4124	0.61762
2.92829	0.09261	4.9574	0.17736	10.4075	0.61722
2.93244	0.09278	4.96374	0.17764	10.4021	0.61681
2.9366	0.09296	4.97039	0.17792	10.3977	0.61644
2.94152	0.09313	4.97706	0.1782	10.3928	0.61605
2.94485	0.09331	4.98372	0.17848	10.3874	0.61567
2.94984	0.09347	4.99071	0.17876	10.383	0.61529
2.95316	0.09364	4.99737	0.17904	10.3781	0.61493
2.95815	0.09381	5.00403	0.17932	10.3732	0.61458
2.9623	0.09399	5.01068	0.1796	10.3688	0.61422
2.96724	0.09418	5.01732	0.17988	10.3634	0.61386
2.97056	0.09433	5.02398	0.18016	10.3585	0.61353
2.97471	0.0945	5.03065	0.18044	10.3536	0.61319
2.97888	0.09468	5.03763	0.18072	10.3487	0.61285
2.98394	0.09485	5.04397	0.181	10.3433	0.61254
2.98726	0.09502	5.05097	0.18128	10.3389	0.61222
2.99139	0.09519	5.05729	0.18156	10.334	0.61191
2.99718	0.09537	5.06429	0.18184	10.3291	0.61161
3.0005	0.09554	5.07062	0.18213	10.3237	0.61129
3.00465	0.09571	5.07761	0.18241	10.3188	0.61099
3.0088	0.09588	5.08362	0.18269	10.3144	0.61069
3.01296	0.09606	5.09093	0.18297	10.3095	0.61038
3.01708	0.09623	5.09694	0.18325	10.3046	0.61009
3.0212	0.0964	5.10393	0.18354	10.2997	0.60979
3.02537	0.09657	5.11026	0.18382	10.2949	0.60948
3.02952	0.09673	5.11725	0.1841	10.2899	0.60917
3.03368	0.09692	5.12425	0.18439	10.285	0.60886
3.03784	0.09709	5.13091	0.18467	10.2802	0.60854
3.04279	0.09727	5.13757	0.18495	10.2752	0.60822
3.04609	0.09743	5.1439	0.18523	10.2703	0.60788
3.0511	0.0976	5.15065	0.18552	10.2655	0.60756
3.05526	0.09777	5.15764	0.1858	10.26	0.60724
3.0594	0.09793	5.16398	0.18608	10.2552	0.60688
3.06356	0.09811	5.17098	0.18637	10.2503	0.60654
3.06767	0.09828	5.17763	0.18665	10.2464	0.60619
3.07258	0.09844	5.1843	0.18693	10.241	0.60582
3.07589	0.09862	5.19096	0.18722	10.2361	0.60546
3.08088	0.0988	5.19763	0.1875	10.2312	0.6051
3.08421	0.09896	5.20396	0.18779	10.2263	0.60473
3.08919	0.09914	5.21095	0.18807	10.2219	0.60435
3.09249	0.0993	5.21732	0.18836	10.2165	0.60398
3.0966	0.09947	5.22396	0.18864	10.2111	0.60359
3.10078	0.09965	5.23062	0.18893	10.2062	0.60321
3.10576	0.09982	5.23729	0.18921	10.2018	0.60282
3.1099	0.09998	5.24396	0.1895	10.1969	0.60243
3.11323	0.10016	5.25096	0.18978	10.192	0.60203
3.11734	0.10033	5.25761	0.19007	10.1871	0.60163
3.12311	0.1005	5.26427	0.19035	10.1822	0.60122
3.1256	0.10067	5.27061	0.19064	10.1773	0.60081
3.13141	0.10084	5.2776	0.19092	10.1724	0.60039
3.13391	0.10101	5.28422	0.19121	10.1675	0.59999
3.13889	0.1012	5.29088	0.1915	10.1626	0.59956
3.14221	0.10135	5.29754	0.19178	10.1573	0.59914
3.14633	0.10152	5.30387	0.19207	10.1524	0.59873
3.15131	0.1017	5.31053	0.19236	10.1475	0.59829
3.15546	0.10186	5.31753	0.19264	10.1421	0.59788
3.15878	0.10203	5.32385	0.19293	10.1377	0.59745
3.1646	0.1022	5.33085	0.19322	10.1333	0.59702
3.16792	0.10236	5.33753	0.1935	10.128	0.5966
3.17203	0.10255	5.34451	0.19379	10.123	0.5962
3.177	0.10272	5.35087	0.19408	10.1186	0.59577
3.18117	0.10288	5.35787	0.19437	10.1137	0.59536
3.18535	0.10306	5.36419	0.19466	10.1084	0.59495
3.18951	0.10322	5.37119	0.19494	10.104	0.59454
3.19365	0.10339	5.37752	0.19523	10.0996	0.59414
3.19776	0.10356	5.38418	0.19552	10.0937	0.59374
3.20107	0.10374	5.39118	0.19581	10.0893	0.59335
3.20689	0.10391	5.39784	0.1961	10.0843	0.59296
3.21104	0.10407	5.40417	0.1964	10.08	0.59258
3.21437	0.10424	5.41049	0.19668	10.0746	0.59221
3.21769	0.10442	5.41788	0.19697	10.0696	0.59183
3.22346	0.10459	5.42423	0.19727	10.0643	0.59145
3.22759	0.10476	5.43088	0.19756	10.0599	0.5911
3.23176	0.10493	5.43755	0.19785	10.0545	0.59075
3.23591	0.1051	5.4442	0.19814	10.0501	0.5904
3.24007	0.10527	5.4512	0.19843	10.0452	0.59006
3.24338	0.10544	5.45753	0.19872	10.0403	0.58971
3.24754	0.10561	5.46452	0.19902	10.0349	0.58938
3.25084	0.10578	5.47119	0.19931	10.0305	0.58904
3.2567	0.10596	5.47784	0.1996	10.0256	0.5887
3.26085	0.10613	5.48418	0.19989	10.0202	0.58837
3.265	0.1063	5.49084	0.20019	10.0152	0.58802
3.26915	0.10647	5.49751	0.20048	10.0108	0.58769
3.27408	0.10663	5.5045	0.20078	10.0059	0.58737
3.27818	0.10681	5.51116	0.20107	10.0005	0.58703
3.28232	0.10699	5.51782	0.20136	9.9961	0.5867
3.28566	0.10716	5.52449	0.20166	9.99122	0.58634
3.29064	0.10733	5.53081	0.20195	9.98582	0.58601
3.29479	0.1075	5.53815	0.20225	9.98142	0.58566
3.29894	0.10767	5.54447	0.20255	9.97655	0.58533
3.30305	0.10784	5.55114	0.20284	9.97164	0.58499
3.30802	0.10801	5.55809	0.20313	9.96624	0.58465
3.31052	0.10818	5.56442	0.20343	9.96136	0.58431
3.31551	0.10836	5.57108	0.20373	9.95647	0.58397
3.31885	0.10853	5.57774	0.20403	9.95152	0.58363
3.32383	0.1087	5.58406	0.20432	9.94713	0.5833
3.32794	0.10887	5.59107	0.20462	9.94174	0.58295
3.33293	0.10905	5.59806	0.20492	9.93683	0.58261
3.33709	0.10922	5.60472	0.20522	9.93243	0.58228
3.34041	0.10939	5.61104	0.20552	9.92705	0.58194
3.34374	0.10956	5.61771	0.20581	9.92215	0.5816
3.34953	0.10974	5.6244	0.20611	9.91724	0.58128
3.35281	0.10991	5.63106	0.20641	9.91285	0.58094
3.35863	0.11008	5.63773	0.20671	9.90844	0.5806
3.36279	0.11025	5.64439	0.20701	9.90303	0.58027
3.36611	0.11043	5.65103	0.20731	9.89865	0.57994
3.37027	0.1106	5.65802	0.20761	9.89326	0.5796
3.37441	0.11077	5.66468	0.20791	9.88835	0.57927
3.37771	0.11094	5.67101	0.20821	9.8835	0.57894
3.38266	0.11112	5.67801	0.20851	9.87811	0.57862
3.38764	0.11129	5.68433	0.20881	9.87321	0.57828
3.39094	0.11147	5.69142	0.20912	9.86834	0.57794
3.3951	0.11164	5.69775	0.20942	9.86343	0.57762
3.39924	0.11181	5.70474	0.20972	9.85902	0.57728
3.40417	0.11198	5.71141	0.21002	9.85464	0.57696
3.4075	0.11216	5.71772	0.21032	9.84923	0.57572
3.41166	0.11234	5.7244	0.21063	9.84433	0.57628
3.41581	0.11251	5.73139	0.21093	9.83944	0.57595
3.42079	0.11269	5.73771	0.21124	9.83455	0.57562
3.42411	0.11287	5.74505	0.21154	9.82963	0.57425
3.42824	0.11304	5.75137	0.21184	9.82476	0.57488
3.43237	0.11321	5.75806	0.21215	9.81985	0.57456
3.43818	0.11339	5.76439	0.21245	9.81493	0.57422
3.44152	0.11357	5.77105	0.21275	9.81003	0.57389
3.44567	0.11374	5.77772	0.21306	9.80514	0.57356
3.44982	0.11392	5.78438	0.21337	9.80022	0.57323
3.45313	0.1141	5.79137	0.21367	9.79484	0.57289
3.45811	0.11427	5.79803	0.21398	9.78995	0.57255
3.46226	0.11445	5.80469	0.21428	9.78553	0.57221
3.46641	0.11463	5.81169	0.21459	9.78017	0.57186
3.47058	0.11481	5.81802	0.21489	9.77527	0.57151
3.47555	0.11498	5.82464	0.2152	9.77036	0.57115
3.47968	0.11516	5.83131	0.21551	9.76595	0.57078
3.48296	0.11533	5.8383	0.21581	9.76058	0.57041
3.48712	0.11551	5.84463	0.21612	9.75617	0.57004
3.49128	0.11569	5.85128	0.21643	9.75175	0.56965
3.49628	0.11587	5.85795	0.21673	9.74632	0.56926
3.49959	0.11605	5.86495	0.21704	9.7414	0.56887
3.50456	0.11623	5.87127	0.21734	9.73601	0.56846
3.50785	0.11641	5.87826	0.21766	9.73162	0.56807
3.51366	0.11659	5.88459	0.21796	9.72623	0.56766
3.517	0.11677	5.89161	0.21827	9.72181	0.56724
3.522	0.11695	5.89796	0.21858	9.71743	0.56597
3.52455	0.11713	5.90461	0.21889	9.71202	0.56639
3.52952	0.11732	5.91162	0.2192	9.70713	0.56701
3.53279	0.11749	5.9176	0.21951	9.70226	0.56566
3.53861	0.11767	5.92494	0.21982	9.69685	0.56524
3.54193	0.11786	5.93127	0.22013	9.69194	0.56482
3.5461	0.11803	5.93826	0.22044	9.68756	0.56441
3.54941	0.1182	5.94492	0.22076	9.68215	0.56401
3.55604	0.11839	5.95158	0.22107	9.67771	0.56361
3.55849	0.11857	5.95824	0.22138	9.67283	0.56321
3.5635	0.11875	5.96459	0.22169	9.66794	0.56282
3.56681	0.11894	5.97158	0.222	9.66254	0.56244
3.57263	0.11912	5.97792	0.22231	9.65817	0.56205
3.57594	0.11931	5.98523	0.22263	9.65329	0.56167
3.58093	0.11949	5.99123	0.22294	9.64838	0.56132
3.5842	0.11966	5.99822	0.22325	9.64299	0.56094
3.58837	0.11985	6.00487	0.22356	9.63859	0.56058
3.59338	0.12003	6.01155	0.22388	9.6332	0.56023
3.59753	0.12022	6.0182	0.22419	9.62879	0.55988
3.60168	0.1204	6.02487	0.22451	9.62343	0.55953
3.60582	0.12059	6.03157	0.22482	9.619	0.5592
3.60911	0.12077	6.03855	0.22514	9.61412	0.55886
3.61408	0.12095	6.04522	0.22545	9.60877	0.55853
3.61824	0.12114	6.05187	0.22577	9.60435	0.5582
3.6224	0.12132	6.0582	0.22608	9.59945	0.55788
3.62738	0.12151	6.06521	0.2264	9.59457	0.55756
3.63153	0.1217	6.07186	0.22671	9.58916	0.55724
3.63562	0.12189	6.07819	0.22703	9.58426	0.55693
3.63896	0.12206	6.08486	0.22735	9.57987	0.55661
3.64312	0.12225	6.09152	0.22766	9.57498	0.55629
3.64726	0.12245	6.09848	0.22798	9.57006	0.55598
3.64976	0.12262	6.10447	0.22829	9.56519	0.55567
3.65637	0.1228	6.11113	0.22861	9.56029	0.55535
3.66041	0.123	6.1178	0.22893	9.55489	0.55504
3.66454	0.12318	6.12445	0.22925	9.55052	0.55473
3.6687	0.12337	6.13178	0.22957	9.54557	0.55442
3.67368	0.12356	6.13844	0.22989	9.54066	0.55409
3.67701	0.12375	6.1451	0.2302	9.53626	0.55377
3.68116	0.12394	6.15143	0.23052	9.53087	0.55344
3.68447	0.12413	6.15842	0.23084	9.52596	0.55311
3.68611	0.12432	6.16513	0.23116	9.5211	0.55277
3.69358	0.12451	6.17144	0.23148	9.51619	0.55243
3.69774	0.12469	6.17811	0.2318	9.51127	0.55208
3.70188	0.12488	6.18477	0.23212	9.50639	0.55172
3.70603	0.12508	6.19143	0.23244	9.50199	0.55138
3.70936	0.12526	6.19843	0.23276	9.49657	0.55101
3.71511	0.12546	6.20508	0.23308	9.4912	0.55065
3.71927	0.12565	6.21142	0.2334	9.48681	0.55027
3.72261	0.12584	6.21808	0.23372	9.48239	0.54991
3.72679	0.12603	6.22474	0.23404	9.47644	0.54952
3.73094	0.12622	6.23181	0.23436	9.47252	0.54914
3.7359	0.12641	6.23815	0.23469	9.46712	0.54876
3.74002	0.12661	6.24548	0.23501	9.46174	0.54836
3.74418	0.1268	6.2518	0.23533	9.45733	0.54798
3.74917	0.12699	6.25848	0.23566	9.45195	0.54759
3.75248	0.12719	6.26514	0.23598	9.44753	0.54719
3.75664	0.12738	6.2718	0.2363	9.44265	0.54679
3.76078	0.12757	6.27811	0.23662	9.43774	0.5464
3.76489	0.12777	6.28479	0.23695	9.43284	0.54599
3.76904	0.12796	6.29178	0.23727	9.42746	0.5456
3.77236	0.12815	6.29847	0.2376	9.42305	0.5452
3.77736	0.12835	6.30543	0.23792	9.41766	0.54481
3.78234	0.12855	6.31177	0.23824	9.41278	0.5444
3.78647	0.12874	6.31876	0.23857	9.40785	0.54401
3.79142	0.12894	6.32509	0.23889	9.40245	0.54361
3.79391	0.12913	6.33209	0.23921	9.39856	0.5432
3.79891	0.12933	6.33842	0.23954	9.39364	0.54282
3.80306	0.12953	6.34541	0.23986	9.38873	0.54241
3.80721	0.12972	6.35175	0.24019	9.38339	0.54203
3.81136	0.12991	6.35839	0.24051	9.37896	0.54163
3.8163	0.13011	6.3647	0.24083	9.37405	0.54124
3.82045	0.13031	6.37203	0.24116	9.36916	0.54086
3.82294	0.1305	6.37868	0.24148	9.36427	0.54046
3.82793	0.13071	6.38501	0.24181	9.35935	0.54007
3.83208	0.13091	6.39167	0.24214	9.35447	0.53968
3.83706	0.1311	6.39865	0.24246	9.34959	0.53929
3.84117	0.1313	6.40533	0.24279	9.34469	0.53891
3.84449	0.1315	6.41165	0.24311	9.33982	0.53852
3.84948	0.13169	6.41832	0.24344	9.33493	0.53813
3.85363	0.1319	6.42464	0.24376	9.33003	0.53776
3.85779	0.1321	6.43198	0.24409	9.32513	0.53738
3.86197	0.1323	6.43833	0.24442	9.32025	0.53699
3.8669	0.1325	6.44532	0.24474	9.31484	0.53661
3.87022	0.1327	6.45199	0.24507	9.30997	0.53622
3.8752	0.1329	6.45831	0.2454	9.30559	0.53584
3.87853	0.1331	6.4653	0.24573	9.30019	0.53545
3.8827	0.1333	6.47161	0.24605	9.2953	0.53507
3.88683	0.1335	6.47826	0.24638	9.29091	0.53468
3.89096	0.1337	6.48526	0.24671	9.286	0.5343
3.89509	0.13391	6.49159	0.24703	9.28061	0.53391
3.89926	0.13411	6.49859	0.24736	9.2762	0.53352
3.90423	0.13431	6.50525	0.24769	9.27079	0.53312
3.90839	0.13451	6.51223	0.24801	9.26637	0.53274
3.91336	0.13471	6.5189	0.24834	9.2615	0.53235
3.91585	0.13491	6.52555	0.24867	9.25659	0.53196
3.92079	0.13511	6.53189	0.24899	9.25118	0.53156
3.9241	0.13532	6.53856	0.24932	9.24681	0.53118
3.92908	0.13552	6.54522	0.24965	9.24191	0.53079
3.93322	0.13573	6.55155	0.24998	9.236	0.5304
3.93819	0.13593	6.55855	0.25031	9.23163	0.53001
3.94151	0.13614	6.56486	0.25063	9.22673	0.52963
3.94645	0.13634	6.5719	0.25096	9.2223	0.52924
3.94978	0.13654	6.57856	0.25128	9.21742	0.52886
3.95394	0.13675	6.58522	0.25162	9.21252	0.52847
3.95809	0.13695	6.59188	0.25194	9.20757	0.52809
3.96307	0.13716	6.59887	0.25227	9.20218	0.52771
3.9672	0.13736	6.60554	0.2526	9.19777	0.52734
3.97132	0.13756	6.61153	0.25293	9.19286	0.52695
3.97548	0.13777	6.61886	0.25325	9.18797	0.5266
3.97964	0.13798	6.62521	0.25358	9.18308	0.52622
3.98379	0.13818	6.63185	0.25391	9.17817	0.52586
3.98794	0.13839	6.63847	0.25423	9.17279	0.52548
3.99209	0.1386	6.64513	0.25456	9.16839	0.52513
3.99621	0.1388	6.65212	0.25488	9.163	0.52477
4.00037	0.13901	6.65845	0.25521	9.15859	0.52441
4.00454	0.13923	6.66578	0.25554	9.1537	0.52405
4.00869	0.13943	6.67211	0.25587	9.1488	0.52369
4.01284	0.13963	6.67877	0.2562	9.14438	0.52333
4.01781	0.13983	6.68544	0.25652	9.13898	0.52297
4.0211	0.14004	6.6921	0.25685	9.13408	0.52262
4.02608	0.14026	6.69875	0.25718	9.12916	0.52224
4.0294	0.14046	6.70543	0.2575	9.1238	0.52188
4.03439	0.14068	6.71174	0.25783	9.1189	0.5215
4.03771	0.14088	6.71875	0.25816	9.11447	0.52113
4.04269	0.14109	6.72542	0.25849	9.10912	0.52075
4.04679	0.1413	6.73206	0.25882	9.10471	0.52038
4.05095	0.1415	6.7384	0.25914	9.0993	0.51999
4.05511	0.14171	6.74539	0.25947	9.09492	0.51959
4.0601	0.14192	6.75206	0.2598	9.09001	0.51919
4.06345	0.14214	6.75873	0.26013	9.08461	0.51878
4.0685	0.14235	6.76538	0.26045	9.08024	0.51836
4.07099	0.14255	6.77211	0.26078	9.07533	0.51795
4.07596	0.14276	6.77879	0.26111	9.07045	0.51753
4.08013	0.14297	6.78579	0.26144	9.06513	0.5171
4.0851	0.14319	6.79212	0.26176	9.06024	0.51667
4.08926	0.14339	6.79877	0.26209	9.05533	0.51623
4.0934	0.14361	6.8051	0.26242	9.05094	0.51579
4.09589	0.14381	6.81244	0.26274	9.04553	0.51535
4.10083	0.14403	6.81876	0.26307	9.04064	0.51491
4.10499	0.14423	6.82575	0.2634	9.03575	0.51447
4.10999	0.14444	6.83208	0.26373	9.03085	0.51402
4.1133	0.14466	6.83877	0.26405	9.02644	0.51358
4.11746	0.14487	6.84578	0.26438	9.02106	0.51314
4.12078	0.14507	6.85209	0.26471	9.01664	0.5127
4.12654	0.14529	6.85876	0.26504	9.01175	0.51228
4.13155	0.1455	6.86542	0.26536	9.00685	0.51185
4.13488	0.14571	6.87242	0.26569	9.00145	0.51142
4.13987	0.14592	6.87909	0.26602	8.99703	0.51099
4.14402	0.14612	6.88508	0.26634	8.99163	0.51058
4.14734	0.14634	6.89241	0.26667	8.98674	0.51016
4.15228	0.14655	6.89906	0.26699	8.98233	0.50976
4.15644	0.14676	6.90539	0.26732	8.97743	0.50936
4.16058	0.14697	6.91201	0.26764	8.97206	0.50895
4.16474	0.14718	6.91867	0.26797	8.96765	0.50855
4.16889	0.14739	6.92533	0.2683	8.96224	0.50816
4.17303	0.14761	6.93233	0.26862	8.95836	0.50778
4.17714	0.14782	6.93866	0.26894	8.95295	0.50739
4.1813	0.14803	6.94529	0.26927	8.94756	0.50703
4.18546	0.14824	6.95229	0.2696	8.94272	0.50665
4.18962	0.14845	6.95896	0.26992	8.93829	0.50629
4.19375	0.14867	6.96527	0.27025	8.93332	0.50592
4.19788	0.14888	6.97259	0.27057	8.92844	0.50555
4.20198	0.14908	6.97896	0.2709	8.92354	0.50519
4.20695	0.14929	6.98563	0.27123	8.91813	0.50482
4.21111	0.14951	6.99195	0.27156	8.91326	0.50446
4.21444	0.14971	6.99927	0.27188	8.90836	0.5041
4.22025	0.14993	7.00594	0.2722	8.90394	0.50374
4.22439	0.15014	7.01228	0.27253	8.89856	0.50338
4.22767	0.15035	7.01893	0.27285	8.89416	0.50301
4.23183	0.15055	7.02561	0.27318	8.88876	0.50265
4.23598	0.15077	7.03227	0.2735	8.88387	0.50229
4.24014	0.15097	7.03859	0.27382	8.87848	0.50191
4.24512	0.15119	7.04564	0.27415	8.87407	0.50154
4.24843	0.15141	7.05263	0.27448	8.86915	0.50116
4.25337	0.15162	7.05863	0.2748	8.86426	0.50079
4.2567	0.15183	7.06562	0.27513	8.85935	0.50041
4.26085	0.15204	7.07228	0.27545	8.85446	0.50004
4.26584	0.15225	7.07929	0.27578	8.85005	0.49965
4.27002	0.15246	7.0856	0.2761	8.84466	0.49927
4.27334	0.15267	7.0926	0.27642	8.83976	0.49889
4.27904	0.15288	7.09928	0.27675	8.83537	0.4985
4.28236	0.15309	7.10591	0.27706	8.82997	0.49811
4.28652	0.15331	7.11259	0.27738	8.82557	0.49772
4.29067	0.15352	7.11859	0.27771	8.82017	0.49733
4.29399	0.15373	7.12591	0.27804	8.81576	0.49694
4.2998	0.15393	7.13225	0.27836	8.81086	0.49654
4.30308	0.15415	7.13924	0.27868	8.806	0.49616
4.30806	0.15435	7.14591	0.27901	8.80112	0.49575
4.31139	0.15456	7.15223	0.27933	8.79621	0.49535
4.31554	0.15478	7.15923	0.27965	8.79086	0.49495
4.31887	0.15499	7.16556	0.27998	8.78594	0.49455
4.32468	0.15519	7.17222	0.2803	8.78152	0.49414
4.32796	0.15541	7.17918	0.28061	8.77665	0.49373
4.33292	0.15562	7.18583	0.28094	8.77175	0.49333
4.33625	0.15583	7.19248	0.28126	8.76635	0.49291
4.34207	0.15604	7.19949	0.28158	8.76147	0.49249
4.34456	0.15625	7.20614	0.2819	8.75657	0.49209
4.35037	0.15646	7.21214	0.28222	8.75166	0.49167
4.35367	0.15667	7.21947	0.28254	8.74679	0.49126
4.3578	0.15688	7.22546	0.28286	8.74188	0.49085
4.36195	0.15709	7.23247	0.28318	8.73746	0.49044
4.3661	0.1573	7.23912	0.2835	8.73206	0.49004
4.36944	0.15751	7.24615	0.28382	8.72765	0.48963
4.37359	0.15771	7.25248	0.28414	8.72225	0.48923
4.37855	0.15793	7.25914	0.28446	8.71785	0.48883
4.38267	0.15813	7.26579	0.28478	8.71299	0.48844
4.38682	0.15834	7.27212	0.28509	8.70761	0.48805
4.39182	0.15855	7.2788	0.28541	8.70319	0.48765
4.39513	0.15876	7.2858	0.28574	8.69781	0.48726
4.40012	0.15897	7.29246	0.28606	8.69291	0.48687
4.40428	0.15918	7.29911	0.28637	8.688	0.48648
4.40841	0.15939	7.30577	0.28669	8.68312	0.4861
4.41173	0.1596	7.31283	0.28701	8.67821	0.48571
4.41672	0.15981	7.31919	0.28733	8.6738	0.48533
4.41921	0.16002	7.32584	0.28765	8.66845	0.48494
4.42502	0.16023	7.33284	0.28797	8.66402	0.48457
4.42916	0.16044	7.33949	0.28829	8.65863	0.48418
4.43326	0.16065	7.34614	0.28861	8.65376	0.48381
4.43743	0.16086	7.35247	0.28892	8.64934	0.48343
4.44242	0.16106	7.35913	0.28924	8.64393	0.48306
4.44491	0.16127	7.36579	0.28956	8.63907	0.48269
4.44989	0.16149	7.37245	0.28987	8.63416	0.48233
4.4532	0.16169	7.37911	0.29019	8.62924	0.48197
4.45898	0.16189	7.3858	0.2905	8.62437	0.48161
4.46312	0.1621	7.39246	0.29082	8.61997	0.48126
4.46728	0.16231	7.39945	0.29113	8.61506	0.4809
4.47139	0.16252	7.40579	0.29145	8.60919	0.48054
4.47638	0.16272	7.41245	0.29176	8.60528	0.48019
4.47887	0.16294	7.41912	0.29208	8.59937	0.47984
4.48462	0.16314	7.42578	0.29239	8.59543	0.47948
4.48796	0.16335	7.43311	0.29271	8.59006	0.47913
4.49211	0.16356	7.43976	0.29302	8.58516	0.47878
4.49626	0.16377	7.4461	0.29334	8.58075	0.47843
4.50125	0.16397	7.45239	0.29365	8.57538	0.47807
4.50539	0.16418	7.45904	0.29396	8.57047	0.47772
4.50951	0.16439	7.46571	0.29427	8.56607	0.47736
4.51366	0.1646	7.4727	0.29458	8.56069	0.47701
4.51864	0.1648	7.47936	0.2949	8.55579	0.47665
4.52113	0.16502	7.48603	0.29521	8.55137	0.47629
4.52612	0.16522	7.49269	0.29553	8.546	0.47594
4.52943	0.16542	7.49968	0.29584	8.54158	0.47558
4.53439	0.16564	7.50634	0.29615	8.5362	0.47523
4.53855	0.16585	7.51264	0.29646	8.53134	0.47487
4.54356	0.16605	7.51934	0.29677	8.52644	0.47451
4.54688	0.16627	7.52598	0.29709	8.52154	0.47415
4.55185	0.16646	7.53265	0.29739	8.51667	0.47378
4.55518	0.16667	7.53931	0.29771	8.51177	0.47341
4.56012	0.16689	7.54598	0.29802	8.50685	0.47304
4.56426	0.16708	7.55263	0.29832	8.50199	0.47267
4.56842	0.16729	7.55896	0.29864	8.49707	0.47228
4.57173	0.1675	7.56563	0.29895	8.49216	0.47192
4.5759	0.1677	7.57263	0.29926	8.48778	0.47153
4.58004	0.16791	7.57929	0.29957	8.48238	0.47115
4.585	0.16811	7.58601	0.29987	8.47748	0.47077
4.58913	0.16831	7.59268	0.30019	8.47312	0.47038
4.59329	0.16853	7.59934	0.30049	8.46774	0.47
4.59744	0.16874	7.606	0.3008	8.4633	0.46961
4.60078	0.16894	7.61299	0.30111	8.4584	0.46923
4.60665	0.16915	7.61932	0.30142	8.4535	0.46885
4.61079	0.16936	7.62599	0.30173	8.44811	0.46847
4.61408	0.16955	7.63297	0.30203	8.44371	0.46809
4.6174	0.16977	7.63932	0.30235	8.43833	0.46772
4.62157	0.16997	7.64596	0.30265	8.43392	0.46734
4.62656	0.17018	7.65333	0.30296	8.42854	0.46697
4.63153	0.17039	7.65999	0.30327	8.42413	0.4666
4.63568	0.17059	7.66599	0.30358	8.41874	0.46624
4.6398	0.1708	7.67332	0.30389	8.41433	0.46589
4.64312	0.17101	7.67932	0.30419	8.40896	0.46552
4.6481	0.17122	7.6863	0.30449	8.40406	0.46516
4.65143	0.17142	7.69263	0.3048	8.39915	0.4648
4.65642	0.17162	7.69929	0.30511	8.3942	0.46445
4.66135	0.17183	7.7063	0.30541	8.38976	0.46409
4.66542	0.17204	7.71294	0.30572	8.38436	0.46373
4.66958	0.17225	7.71957	0.30603	8.3795	0.46339
4.67292	0.17244	7.72623	0.30633	8.37459	0.46304
4.67709	0.17266	7.73257	0.30664	8.36968	0.46268
4.68125	0.17286	7.73956	0.30694	8.36481	0.46235
4.68621	0.17306	7.74588	0.30725	8.36039	0.462
4.69032	0.17328	7.75289	0.30755	8.35499	0.46166
4.69365	0.17348	7.75955	0.30786	8.35013	0.46133
4.69865	0.17368	7.76653	0.30816	8.34521	0.46099
4.70279	0.1739	7.77287	0.30847	8.3403	0.46065
4.70694	0.1741	7.77953	0.30877	8.33544	0.46031
4.71109	0.1743	7.78653	0.30907	8.33053	0.45999
4.71519	0.17452	7.79321	0.30938	8.3251	0.45965
4.71936	0.17472	7.79987	0.30968	8.32071	0.45931
4.72434	0.17492	7.80654	0.30998	8.31531	0.45899
4.72766	0.17514	7.81319	0.31029	8.3104	0.45865
4.73264	0.17534	7.81919	0.31059	8.306	0.45833
4.73595	0.17554	7.8262	0.31089	8.30112	0.45799
4.74005	0.17575	7.83285	0.3112	8.29621	0.45766
4.74417	0.17596	7.83951	0.3115	8.29133	0.45733
4.74916	0.17617	7.84618	0.3118	8.28693	0.457
4.75248	0.17637	7.85283	0.3121	8.28152	0.45666
4.75748	0.17657	7.85958	0.31241	8.27664	0.45632
4.7608	0.17678	7.86624	0.31271	8.27126	0.45599
4.76573	0.17699	7.87291	0.31301	8.26683	0.45564
4.76987	0.17719	7.87956	0.31331	8.26242	0.45531
4.77403	0.17741	7.88656	0.31361	8.25708	0.45497
4.77652	0.17761	7.89323	0.31392	8.25268	0.45464
4.78235	0.17782	7.89987	0.31421	8.24728	0.45429
4.78566	0.17804	7.90688	0.31451	8.24192	0.45394
4.7898	0.17824	7.91285	0.31481	8.2375	0.45361
4.79475	0.17844	7.91984	0.31511	8.23308	0.45325
4.7989	0.17866	7.92687	0.31541	8.22821	0.45291
4.80389	0.17886	7.93286	0.31571	8.22281	0.45256
4.80805	0.17907	7.93953	0.31602	8.21791	0.45221
4.81222	0.17928	7.94652	0.31632	8.21303	0.45186
4.81636	0.17949	7.95285	0.31662	8.20812	0.4515
4.82131	0.1797	7.96017	0.31692	8.20272	0.45114
4.82463	0.17991	7.96617	0.31722	8.19834	0.45079
4.82879	0.18011	7.9735	0.31752	8.19393	0.45044
4.83294	0.18032	7.97982	0.31781	8.18898	0.45009
4.83709	0.18054	7.98615	0.31811	8.18362	0.44973
4.84122	0.18074	7.99279	0.31841	8.17872	0.44938
4.84536	0.18095	7.99978	0.31871	8.17381	0.44903
4.84952	0.18117	8.00643	0.31901	8.16892	0.44868
4.85366	0.18137	8.0131	0.31931	8.16403	0.44833
4.85698	0.18158	8.01976	0.31962	8.15961	0.44799
4.86115	0.18179	8.0261	0.31991	8.15425	0.44765
4.86612	0.182	8.03275	0.3202	8.14935	0.4473
4.87106	0.18221	8.0394	0.3205	8.14396	0.44696
4.87524	0.18242	8.0464	0.3208	8.13955	0.44662
4.87943	0.18264	8.05273	0.3211	8.13418	0.44629
4.88359	0.18285	8.05943	0.3214	8.12926	0.44596
4.8869	0.18306	8.06642	0.3217	8.12536	0.44562
4.89187	0.18327	8.07309	0.32199	8.11999	0.44528
4.89599	0.18349	8.07975	0.32229	8.11509	0.44495
4.90014	0.18369	8.08675	0.32259	8.1102	0.44463
4.9043	0.1839	8.09307	0.32289	8.10531	0.4443
4.90929	0.18412	8.10006	0.32318	8.10041	0.44396
4.91343	0.18433	8.10639	0.32348	8.09551	0.44364
4.91676	0.18455	8.11338	0.32378	8.09111	0.4433
4.92168	0.18476	8.12004	0.32408	8.08523	0.44297
4.92418	0.18497	8.12705	0.32436	8.0813	0.44264
4.92918	0.18519	8.13304	0.32467	8.07594	0.44232
4.93333	0.1854	8.14004	0.32496	8.07102	0.44198
4.93831	0.1856	8.14637	0.32526	8.06613	0.44164
4.94163	0.18583	8.15304	0.32555	8.06126	0.44132
4.9466	0.18604	8.16003	0.32585	8.05582	0.44098
4.94992	0.18625	8.16636	0.32614	8.0514	0.44064
4.95407	0.18648	8.17302	0.32644	8.04604	0.44031
4.95823	0.18669	8.18002	0.32673	8.04162	0.43997
4.96239	0.1869	8.18667	0.32703	8.03622	0.43963
4.96819	0.18712	8.19336	0.32732	8.03184	0.4393
4.97147	0.18734	8.1997	0.32762	8.02694	0.43896
4.97644	0.18755	8.20668	0.32791	8.02203	0.43863
4.97977	0.18777	8.21302	0.32822	8.01715	0.4383
4.98392	0.18798	8.21967	0.32851	8.01225	0.43797
4.98807	0.18819	8.22635	0.3288	8.00733	0.43763
4.99139	0.18842	8.23335	0.3291	8.00295	0.4373
4.99636	0.18863	8.23967	0.32939	7.99757	0.43698
5.00131	0.18885	8.247	0.32969	7.99315	0.43664
5.00547	0.18907	8.25332	0.32998	7.9878	0.43632
5.00879	0.18927	8.25997	0.33027	7.98291	0.436
5.01291	0.1895	8.26628	0.33056	7.978	0.43567
5.01707	0.18972	8.27325	0.33086	7.97312	0.43534
5.02202	0.18993	8.27993	0.33115	7.96872	0.43502
5.02614	0.19015	8.28625	0.33145	7.96331	0.43469
5.03114	0.19037	8.29325	0.33173	7.95843	0.43437
5.03363	0.19058	8.29993	0.33203	7.95354	0.43404
5.03862	0.19081	8.30691	0.33233	7.94911	0.43371
5.04276	0.19103	8.31323	0.33262	7.94373	0.43338
5.0469	0.19124	8.3199	0.33291	7.93933	0.43305
5.05102	0.19147	8.32656	0.3332	7.93443	0.43272
5.05601	0.19169	8.33326	0.33349	7.92953	0.43237
5.05934	0.19191	8.3399	0.33378	7.92466	0.43203
5.06433	0.19214	8.34658	0.33408	7.91922	0.43169
5.06765	0.19235	8.35357	0.33437	7.91481	0.43134
5.07262	0.19258	8.36023	0.33466	7.90993	0.43098
5.07596	0.19281	8.36687	0.33496	7.90503	0.43063
5.08098	0.19302	8.37321	0.33524	7.89963	0.43027
5.08431	0.19325	8.37987	0.33553	7.89525	0.42991
5.08928	0.19347	8.38655	0.33583	7.88984	0.42956
5.09344	0.19369	8.39354	0.33612	7.88542	0.42919
5.09758	0.19392	8.40029	0.33642	7.88006	0.42883
5.10252	0.19414	8.40662	0.33671	7.87515	0.42847
5.10584	0.19436	8.41361	0.337	7.87025	0.42811
5.10917	0.19459	8.41995	0.33729	7.86537	0.42776
5.11499	0.19481	8.42693	0.33758	7.86048	0.4274
5.11831	0.19503	8.43326	0.33788	7.85556	0.42706
5.12245	0.19527	8.44025	0.33817	7.85109	0.42669
5.12574	0.19549	8.44658	0.33846	7.84619	0.42635
5.13156	0.19571	8.45358	0.33876	7.84128	0.426
5.13322	0.19595	8.4599	0.33905	7.8359	0.42567
5.14069	0.19617	8.46694	0.33934	7.83149	0.42532
5.14403	0.1964	8.47359	0.33964	7.8261	0.42499
5.14822	0.19663	8.47992	0.33992	7.8217	0.42466
5.15235	0.19685	8.48692	0.34022	7.81631	0.42432
5.1565	0.19708	8.49323	0.34051	7.81141	0.424
5.16066	0.19731	8.49991	0.3408	7.807	0.42367
5.16481	0.19753	8.50657	0.34109	7.80209	0.42334
5.1698	0.19776	8.51323	0.34138	7.79712	0.42302
5.17394	0.19799	8.52023	0.34167	7.79119	0.42269
5.17805	0.19821	8.52688	0.34196	7.78723	0.42236
5.18221	0.19845	8.53351	0.34224	7.78174	0.42203
5.18637	0.19869	8.54016	0.34253	7.77677	0.4217
5.1905	0.19891	8.54716	0.34282	7.77238	0.42137
5.19467	0.19915	8.55349	0.34311	7.76692	0.42103
5.19882	0.19937	8.56014	0.3434	7.76196	0.4207
5.20294	0.19959	8.56647	0.34368	7.75754	0.42035
5.20708	0.19984	8.57378	0.34397	7.75256	0.42001
5.21123	0.20006	8.58011	0.34426	7.74662	0.41966
5.21541	0.20028	8.58677	0.34454	7.74268	0.4193
5.21958	0.20052	8.59343	0.34483	7.73721	0.41895
5.22455	0.20075	8.60012	0.34512	7.73275	0.41859
5.22703	0.20098	8.60679	0.34541	7.72782	0.41822
5.23198	0.20122	8.61378	0.3457	7.72237	0.41786
5.23697	0.20144	8.62011	0.34599	7.71792	0.4175
5.24112	0.20168	8.62677	0.34627	7.71299	0.41713
5.24445	0.20192	8.63343	0.34657	7.70756	0.41676
5.24942	0.20214	8.64009	0.34685	7.70309	0.4164
5.25355	0.20239	8.64675	0.34714	7.69765	0.41604
5.25684	0.20262	8.65341	0.34743	7.69319	0.41567
5.26183	0.20285	8.6604	0.34772	7.68823	0.4153
5.26598	0.20309	8.66674	0.34801	7.68279	0.41494
5.27097	0.20332	8.67373	0.3483	7.67834	0.41457
5.27428	0.20355	8.68039	0.3486	7.67239	0.4142
5.27839	0.20379	8.68706	0.34889	7.66842	0.41383
5.28329	0.20402	8.69371	0.34918	7.66248	0.41347
5.28576	0.20425	8.70005	0.34947	7.65852	0.41309
5.29074	0.2045	8.70672	0.34975	7.65356	0.41274
5.2949	0.20473	8.71371	0.35004	7.64809	0.41237
5.29905	0.20496	8.72037	0.35033	7.64363	0.41201
5.30319	0.2052	8.7267	0.35063	7.63818	0.41164
5.30814	0.20543	8.73332	0.35091	7.63374	0.41129
5.31229	0.20567	8.74004	0.3512	7.62779	0.41092
5.31646	0.20591	8.74703	0.35149	7.62382	0.41056
5.32061	0.20614	8.75369	0.35178	7.61888	0.4102
5.32394	0.20638	8.76035	0.35206	7.61342	0.40983
5.32806	0.20662	8.76734	0.35236	7.60896	0.40947
5.333	0.20685	8.77367	0.35264	7.60402	0.4091
5.33717	0.2071	8.78066	0.35293	7.59856	0.40873
5.34132	0.20734	8.78733	0.35322	7.59361	0.40835
5.34631	0.20756	8.79366	0.35351	7.58869	0.40799
5.35048	0.20782	8.79999	0.3538	7.58368	0.40762
5.35382	0.20805	8.80727	0.35408	7.57819	0.40724
5.35792	0.20828	8.8136	0.35437	7.57425	0.40687
5.36208	0.20853	8.82093	0.35465	7.5688	0.4065
5.36705	0.20877	8.82691	0.35493	7.56432	0.40613
5.37039	0.209	8.83391	0.35523	7.55889	0.40575
5.37454	0.20925	8.84025	0.35551	7.55444	0.40539
5.38033	0.20948	8.84657	0.3558	7.54947	0.40504
5.3828	0.20972	8.85391	0.35608	7.54403	0.40467
5.38777	0.20997	8.86024	0.35637	7.53909	0.40432
5.39193	0.2102	8.86689	0.35665	7.53462	0.40396
5.39608	0.21044	8.87392	0.35694	7.5292	0.40361
5.39941	0.21069	8.88059	0.35723	7.52475	0.40325
5.40439	0.21092	8.88691	0.35751	7.51931	0.4029
5.40851	0.21117	8.89357	0.35779	7.51483	0.40255
5.41348	0.21143	8.90057	0.35809	7.50938	0.40219
5.41682	0.21166	8.90691	0.35837	7.50442	0.40183
5.42103	0.21191	8.91389	0.35867	7.49947	0.40147
5.42518	0.21215	8.92055	0.35895	7.49501	0.40111
5.43016	0.21238	8.92722	0.35924	7.48956	0.40075
5.43345	0.21263	8.93387	0.35953	7.48462	0.40037
5.4384	0.21287	8.94097	0.35982	7.48016	0.4
5.44173	0.21311	8.94695	0.36011	7.4747	0.39962
5.44673	0.21337	8.95396	0.36039	7.46975	0.39924
5.45088	0.2136	8.96063	0.36068	7.46531	0.39884
5.45503	0.21384	8.96758	0.36098	7.46036	0.39846
5.45915	0.21409	8.97391	0.36127	7.45489	0.39806
5.46411	0.21433	8.9809	0.36155	7.45047	0.39766
5.46661	0.21457	8.98758	0.36184	7.44554	0.39725
5.47242	0.21483	8.99392	0.36214	7.44008	0.39685
5.47575	0.21506	9.00023	0.36243	7.43515	0.39644
5.47989	0.2153	9.00726	0.36272	7.43069	0.39603
5.48486	0.21556	9.01391	0.36301	7.42523	0.39563
5.48901	0.21579	9.02025	0.3633	7.42029	0.39522
5.49317	0.21604	9.02724	0.36359	7.41533	0.39482
5.49732	0.21629	9.0339	0.36388	7.41036	0.39443
5.50065	0.21653	9.04056	0.36417	7.40544	0.39404
5.50563	0.21678	9.04723	0.36446	7.40097	0.39365
5.50977	0.21702	9.05388	0.36474	7.39601	0.39327
5.51387	0.21725	9.06056	0.36502	7.39107	0.3929
5.5172	0.21751	9.06687	0.36531	7.38611	0.39252
5.52302	0.21775	9.07385	0.3656	7.38115	0.39216
5.52635	0.21799	9.08051	0.36588	7.37568	0.39178
5.5305	0.21825	9.08716	0.36616	7.37124	0.39141
5.53464	0.21848	9.09348	0.36645	7.36578	0.39105
5.53957	0.21872	9.10081	0.36673	7.36133	0.39068
5.54373	0.21898	9.10713	0.36702	7.35588	0.39031
5.54705	0.21922	9.11414	0.36731	7.35092	0.38995
5.5512	0.21946	9.1208	0.36759	7.34645	0.38958
5.55533	0.21972	9.12746	0.36787	7.34101	0.38922
5.55948	0.21996	9.1341	0.36817	7.33657	0.38885
5.56441	0.2202	9.14077	0.36844	7.33111	0.38848
5.56856	0.22045	9.14745	0.36873	7.32666	0.3881
5.5719	0.22069	9.15378	0.36902	7.3212	0.38772
5.57689	0.22094	9.16044	0.3693	7.31674	0.38735
5.58019	0.22119	9.1671	0.36959	7.31175	0.38696
5.586	0.22142	9.17376	0.36988	7.30675	0.38657
5.59011	0.22167	9.18078	0.37017	7.3018	0.38618
5.59343	0.22192	9.18708	0.37046	7.29638	0.38579
5.59677	0.22215	9.19376	0.37074	7.29191	0.38539
5.60175	0.22241	9.20075	0.37103	7.28595	0.38499
5.60673	0.22265	9.20707	0.37132	7.28205	0.38461
5.61087	0.2229	9.21413	0.37161	7.2766	0.3842
5.61496	0.22315	9.22046	0.3719	7.27212	0.38381
5.61914	0.22339	9.22713	0.37219	7.26719	0.38341
5.62249	0.22363	9.23378	0.37248	7.26223	0.38301
5.62747	0.22389	9.24077	0.37278	7.25726	0.38261
5.63164	0.22413	9.24712	0.37306	7.25183	0.38222
5.63578	0.22437	9.25443	0.37335	7.24739	0.38182
5.64071	0.22462	9.26077	0.37365	7.24189	0.38142
5.64405	0.22486	9.26777	0.37393	7.23695	0.38103
5.64903	0.2251	9.27442	0.37422	7.232	0.38063
5.65235	0.22536	9.28079	0.37451	7.22703	0.38023
5.6565	0.22559	9.28745	0.3748	7.22209	0.37984
5.66064	0.22584	9.29412	0.3751	7.21664	0.37945
5.66555	0.22609	9.30111	0.37539	7.21217	0.37905
5.66967	0.22632	9.3071	0.37568	7.20723	0.37866
5.67383	0.22658	9.31443	0.37596	7.20277	0.37827
5.67715	0.22682	9.32109	0.37625	7.19781	0.37787
5.68213	0.22706	9.32777	0.37653	7.19188	0.37747
5.68548	0.22732	9.33408	0.37683	7.18792	0.37709
5.68966	0.22756	9.34108	0.37711	7.18297	0.37669
5.69463	0.22779	9.34737	0.3774	7.17801	0.3763
5.69796	0.22805	9.35401	0.37769	7.17265	0.37591
5.70294	0.22828	9.36069	0.37798	7.1677	0.37552
5.7071	0.22851	9.36767	0.37827	7.16323	0.37513
5.71042	0.22878	9.37365	0.37855	7.15779	0.37474
5.71455	0.22902	9.38065	0.37884	7.15284	0.37436
5.71948	0.22926	9.38764	0.37913	7.14788	0.37397
5.72366	0.2295	9.39429	0.37942	7.14343	0.37359
5.72865	0.22974	9.40096	0.37971	7.13848	0.3732
5.73196	0.22998	9.40729	0.38	7.13302	0.37282
5.73611	0.23023	9.41433	0.38029	7.12808	0.37244
5.74026	0.23046	9.42097	0.38057	7.12313	0.37207
5.7452	0.2307	9.42765	0.38086	7.11816	0.37169
5.74853	0.23096	9.43396	0.38115	7.11373	0.37131
5.75352	0.23119	9.4413	0.38144	7.10825	0.37094
5.75852	0.23143	9.44763	0.38173	7.10377	0.37057
5.76184	0.23169	9.45429	0.38202	7.09786	0.37019
5.76681	0.23191	9.46095	0.38231	7.09388	0.36981
5.7701	0.23217	9.46729	0.3826	7.08891	0.36943
5.77425	0.23241	9.47428	0.38289	7.08399	0.36905
5.77924	0.23263	9.48102	0.38318	7.07853	0.36865
5.78173	0.23289	9.48802	0.38347	7.07356	0.36827
5.78671	0.23312	9.49402	0.38376	7.06912	0.36787
5.7917	0.23335	9.50101	0.38405	7.06368	0.36747
5.79579	0.23361	9.50734	0.38435	7.05921	0.36707
5.79912	0.23384	9.51434	0.38463	7.05377	0.36666
5.80411	0.23407	9.521	0.38493	7.04882	0.36625
5.80826	0.23432	9.52799	0.38521	7.04336	0.36585
5.81241	0.23455	9.5343	0.38551	7.03885	0.36544
5.81739	0.23478	9.54096	0.38581	7.03391	0.36503
5.82149	0.23503	9.54765	0.38609	7.02895	0.36463
5.8248	0.23526	9.55465	0.38638	7.02398	0.36423
5.82895	0.23551	9.56063	0.38668	7.01905	0.36383
5.83309	0.23575	9.56764	0.38697	7.01459	0.36344
5.83726	0.23596	9.57429	0.38726	7.00912	0.36305
5.84223	0.23622	9.58096	0.38755	7.0037	0.36266
5.84551	0.23646	9.58763	0.38785	6.99922	0.36228
5.84966	0.23669	9.59395	0.38813	6.99377	0.3619
5.85381	0.23695	9.60095	0.38843	6.98933	0.36153
5.85799	0.23717	9.6076	0.38872	6.98486	0.36115
5.86297	0.2374	9.61425	0.38901	6.97942	0.36078
5.8671	0.23764	9.62124	0.3893	6.97447	0.3604
5.8704	0.23788	9.62789	0.3896	6.96949	0.36003
5.87534	0.2381	9.63455	0.38989	6.96452	0.35966
5.87952	0.23836	9.64122	0.39018	6.9596	0.35929
5.8845	0.23859	9.64788	0.39048	6.95463	0.35892
5.88783	0.23881	9.65422	0.39076	6.94967	0.35855
5.89198	0.23907	9.66119	0.39106	6.94524	0.35817
5.89612	0.23929	9.66786	0.39135	6.93978	0.3578
5.90108	0.23952	9.67452	0.39164	6.9353	0.35742
5.90523	0.23977	9.68084	0.39193	6.92942	0.35704
5.90857	0.23999	9.68754	0.39222	6.92496	0.35667
5.91273	0.24022	9.69452	0.39251	6.92047	0.35628
5.91687	0.24046	9.7012	0.3928	6.91506	0.3559
5.92183	0.24069	9.70753	0.39309	6.91011	0.35552
5.92596	0.24092	9.71419	0.39339	6.90518	0.35514
5.92928	0.24116	9.72119	0.39368	6.90025	0.35476
5.93426	0.24138	9.72784	0.39396	6.89579	0.35388
5.93759	0.24162	9.73418	0.39425	6.89033	0.35395
5.94257	0.24186	9.74117	0.39454	6.88588	0.35306
5.9467	0.24208	9.74783	0.39483	6.88044	0.35317
5.94998	0.24232	9.75457	0.39512	6.87598	0.35278
5.95581	0.24255	9.76088	0.39541	6.87052	0.3524
5.95998	0.24277	9.76789	0.39569	6.86559	0.35203
5.96331	0.24302	9.77452	0.39598	6.86013	0.35165
5.9683	0.24324	9.78118	0.39628	6.85565	0.35127
5.97159	0.24347	9.78751	0.39656	6.85023	0.35089
5.9757	0.24372	9.7945	0.39686	6.84627	0.35052
5.98069	0.24393	9.80116	0.39715	6.8413	0.35015
5.98485	0.24416	9.80816	0.39744	6.83584	0.34978
5.989	0.2444	9.81415	0.39774	6.83088	0.3494
5.99315	0.24462	9.82118	0.39802	6.82593	0.34903
5.99646	0.24485	9.82784	0.39832	6.82099	0.34866
6.00223	0.24509	9.83485	0.39861	6.81603	0.34902
6.00556	0.24531	9.84151	0.3989	6.81156	0.34798
6.00971	0.24554	9.84783	0.3992	6.80663	0.34762
6.01304	0.24578	9.85482	0.39948	6.80117	0.34724
6.01802	0.24599	9.86182	0.39978	6.79621	0.34688
6.02299	0.24623	9.86815	0.40007	6.79178	0.34651
6.02713	0.24647	9.87448	0.40036	6.78631	0.34614
6.03047	0.24668	9.88146	0.40066	6.78086	0.34577
6.03544	0.24693	9.88776	0.40095	6.77643	0.3454
6.0396	0.24715	9.89408	0.40124	6.77195	0.34504
6.04376	0.24737	9.90175	0.40153	6.7664	0.34467
6.04791	0.24762	9.90775	0.40182	6.76195	0.3443
6.05201	0.24783	9.91441	0.40212	6.75602	0.34395
6.05533	0.24805	9.92141	0.40241	6.75154	0.34358
6.06032	0.2483	9.92774	0.4027	6.7466	0.34322
6.06448	0.24852	9.93472	0.40299	6.74117	0.34287
6.06864	0.24875	9.94137	0.40328	6.7367	0.34251
6.07196	0.24898	9.94803	0.40357	6.73174	0.34215
6.07694	0.2492	9.95504	0.40386	6.7268	0.34179
6.08028	0.24943	9.96137	0.40415	6.72234	0.34143
6.08608	0.24966	9.96838	0.40445	6.71688	0.34107
6.09023	0.24987	9.97469	0.40473	6.71195	0.34071
6.09438	0.2501	9.98103	0.40502	6.70699	0.34036
6.09768	0.25033	9.98803	0.40531	6.702	0.34
6.10181	0.25054	9.9947	0.40559	6.69705	0.33963
6.10593	0.25078	10.001	0.40588	6.6921	0.33927
6.11091	0.25101	10.0077	0.40679	6.68714	0.33891
6.11425	0.25122	10.0147	0.40647	6.6817	0.33854
6.11924	0.25146	10.0214	0.40676	6.67724	0.33819
6.12421	0.25168	10.0281	0.40705	6.67178	0.33782
6.12832	0.2519	10.0351	0.40734	6.66686	0.33746
6.1308	0.25214	10.0414	0.40763	6.66238	0.3371
6.13579	0.25236	10.0477	0.40793	6.65793	0.33675
6.13994	0.25257	10.0551	0.40821	6.65299	0.33638
6.14326	0.25281	10.0617	0.4085	6.64753	0.33603
6.14909	0.25303	10.068	0.40879	6.64307	0.33568
6.15321	0.25325	10.0747	0.40908	6.63715	0.33532
6.1565	0.25349	10.0814	0.40937	6.63322	0.33496
6.16066	0.25371	10.0877	0.40966	6.62825	0.33462
6.16485	0.25393	10.0944	0.40996	6.62283	0.33426
6.16901	0.25417	10.1014	0.41025	6.61787	0.33391
6.17399	0.25437	10.1081	0.41054	6.6129	0.33355
6.17811	0.2546	10.1147	0.41083	6.60748	0.3332
6.18224	0.25484	10.1214	0.41112	6.60302	0.33286
6.1864	0.25505	10.128	0.41141	6.59855	0.33251
6.18972	0.25529	10.1344	0.4117	6.59311	0.33216
6.1947	0.25551	10.1414	0.412	6.58817	0.33182
6.19887	0.25572	10.1484	0.41229	6.5837	0.33147
6.203	0.25595	10.155	0.41258	6.57826	0.33114
6.20709	0.25617	10.1613	0.41287	6.57384	0.33079
6.21209	0.25638	10.1683	0.41316	6.56838	0.33045
6.21541	0.25663	10.1746	0.41346	6.56339	0.33011
6.2204	0.25684	10.1816	0.41375	6.55895	0.32977
6.22455	0.25706	10.1883	0.41403	6.5535	0.32942
6.22872	0.2573	10.1946	0.41432	6.54903	0.32908
6.23204	0.25752	10.2009	0.41461	6.54361	0.32874
6.23704	0.25774	10.2086	0.4149	6.53914	0.32839
6.24121	0.25797	10.2152	0.4152	6.53368	0.32805
6.24452	0.25819	10.2212	0.41548	6.52924	0.32771
6.24869	0.25841	10.2279	0.41577	6.52329	0.32736
6.25448	0.25865	10.2349	0.41606	6.51882	0.32702
6.25859	0.25886	10.2416	0.41635	6.51389	0.32667
6.26192	0.25909	10.2479	0.41664	6.50893	0.32633
6.26608	0.25931	10.2549	0.41692	6.50397	0.32598
6.27105	0.25952	10.2616	0.41721	6.49904	0.32564
6.27521	0.25976	10.2682	0.4175	6.49408	0.3253
6.27935	0.25999	10.2749	0.41779	6.48912	0.32495
6.28264	0.2602	10.2812	0.41808	6.48418	0.32462
6.28762	0.26044	10.2886	0.41837	6.47971	0.32427
6.29261	0.26066	10.2949	0.41866	6.47426	0.32392
6.29511	0.26088	10.3015	0.41894	6.46982	0.32359
6.30012	0.26112	10.3086	0.41924	6.46487	0.32325
6.30426	0.26133	10.3146	0.41953	6.45992	0.32292
6.30755	0.26155	10.3215	0.41982	6.45496	0.32258
6.31336	0.2618	10.3282	0.4201	6.44951	0.32224
6.31584	0.262	10.3348	0.42039	6.44504	0.32191
6.32082	0.26223	10.3419	0.42068	6.43912	0.32157
6.32581	0.26247	10.3482	0.42097	6.43466	0.32124
6.3283	0.26267	10.3545	0.42125	6.42966	0.3209
6.33243	0.2629	10.3615	0.42155	6.42423	0.32057
6.33739	0.26314	10.3682	0.42184	6.41977	0.32024
6.34236	0.26335	10.3749	0.42213	6.41431	0.31991
6.34569	0.26357	10.3815	0.42242	6.41034	0.31958
6.35068	0.26381	10.3885	0.4227	6.40542	0.31926
6.35483	0.26402	10.3948	0.423	6.39996	0.31893
6.35812	0.26425	10.4012	0.42329	6.39549	0.31859
6.36307	0.26449	10.4085	0.42358	6.39007	0.31827
6.36638	0.2647	10.4148	0.42386	6.38511	0.31794
6.37053	0.26494	10.4215	0.42415	6.38063	0.31761
6.37551	0.26517	10.4284	0.42444	6.37521	0.31728
6.37883	0.26538	10.4348	0.42472	6.37076	0.31696
6.38461	0.26563	10.4414	0.42501	6.3653	0.31663
6.38792	0.26585	10.4481	0.42529	6.36087	0.3163
6.39208	0.26606	10.4554	0.42558	6.35593	0.31598
6.3954	0.26631	10.4618	0.42587	6.35095	0.31564
6.40038	0.26652	10.4684	0.42615	6.34553	0.31531
6.40537	0.26674	10.4754	0.42643	6.34057	0.31498
6.4095	0.26699	10.4817	0.42672	6.33611	0.31464
6.41278	0.2672	10.4884	0.42701	6.33022	0.31431
6.41777	0.26743	10.4951	0.42729	6.32576	0.31398
6.4211	0.26767	10.5014	0.42757	6.32081	0.31365
6.42607	0.26788	10.5084	0.42787	6.31587	0.31331
6.4294	0.26811	10.5151	0.42815	6.31041	0.31298
6.4344	0.26836	10.5217	0.42843	6.30595	0.31265
6.4377	0.26857	10.5284	0.4287	6.30052	0.31232
6.4435	0.26881	10.5351	0.42899	6.29603	0.31199
6.44683	0.26904	10.5417	0.42928	6.29105	0.31167
6.45181	0.26925	10.5484	0.42956	6.28612	0.31134
6.4543	0.2695	10.5554	0.42984	6.28167	0.31102
6.45928	0.26973	10.5614	0.43013	6.2762	0.3107
6.46422	0.26995	10.5685	0.43041	6.27174	0.31038
6.46753	0.2702	10.5755	0.43069	6.26632	0.31005
6.47252	0.27042	10.5821	0.43098	6.26136	0.30974
6.47585	0.27064	10.5891	0.43125	6.25688	0.30942
6.48083	0.27089	10.5951	0.43154	6.25196	0.3091
6.48415	0.27111	10.6017	0.43182	6.2465	0.30878
6.48991	0.27133	10.6084	0.43211	6.24202	0.30846
6.49324	0.27159	10.6151	0.43239	6.23661	0.30814
6.49739	0.27181	10.6217	0.43267	6.23113	0.30782
6.50155	0.27203	10.6284	0.43295	6.2261	0.3075
6.5057	0.27228	10.6351	0.43323	6.22216	0.30717
6.51067	0.27249	10.6417	0.43351	6.21671	0.30684
6.51477	0.27273	10.6484	0.4338	6.21223	0.30652
6.51893	0.27297	10.655	0.43408	6.2073	0.30619
6.52226	0.27318	10.6621	0.43436	6.20134	0.30587
6.52642	0.27342	10.668	0.43465	6.19688	0.30554
6.53057	0.27366	10.675	0.43493	6.19244	0.30522
6.53556	0.27388	10.6821	0.43521	6.1865	0.30489
6.53967	0.27412	10.6884	0.4355	6.18253	0.30457
6.54381	0.27436	10.6954	0.43578	6.17263	0.30425
6.54796	0.27457	10.7017	0.43607	6.17214	0.30392
6.55296	0.27483	10.7083	0.43634	6.16718	0.3036
6.55711	0.27506	10.715	0.43663	6.16273	0.30328
6.5596	0.27528	10.722	0.4369	6.15775	0.30295
6.56455	0.27554	10.7286	0.43719	6.15278	0.30262
6.5687	0.27576	10.7353	0.43747	6.14735	0.3023
6.57204	0.27599	10.7419	0.43775	6.14239	0.30198
6.57703	0.27625	10.7483	0.43804	6.13743	0.30165
6.58201	0.27647	10.7556	0.43832	6.132	0.30133
6.58616	0.27671	10.7616	0.4386	6.12656	0.301
6.59028	0.27697	10.769	0.43889	6.12257	0.30067
6.59441	0.27718	10.7753	0.43916	6.11763	0.30035
6.59857	0.27743	10.7819	0.43944	6.11268	0.30003
6.60189	0.27767	10.7889	0.43973	6.10822	0.29971
6.60605	0.2779	10.7956	0.44001	6.10276	0.29939
6.6102	0.27814	10.8019	0.44029	6.09784	0.29907
6.61516	0.27838	10.8086	0.44058	6.09339	0.29875
6.61928	0.2786	10.8152	0.44086	6.08844	0.29844
6.62345	0.27886	10.8219	0.44113	6.08354	0.29812
6.62842	0.27909	10.8286	0.44142	6.07859	0.29781
6.63174	0.27932	10.8352	0.4417	6.07363	0.29749
6.63671	0.27957	10.8419	0.44199	6.06819	0.29717
6.64083	0.27981	10.8485	0.44226	6.06325	0.29685
6.64328	0.28003	10.8552	0.44255	6.05828	0.29652
6.64827	0.28029	10.8619	0.44283	6.05384	0.2962
6.65242	0.28051	10.8685	0.44312	6.04789	0.29587
6.65741	0.28074	10.8752	0.44341	6.04392	0.29554
6.66073	0.281	10.8819	0.44368	6.03847	0.29521
6.66568	0.28123	10.8889	0.44396	6.03354	0.29488
6.66973	0.28146	10.8952	0.44424	6.02856	0.29454
6.67472	0.28172	10.9019	0.44453	6.0236	0.29421
6.67805	0.28195	10.9089	0.44481	6.01864	0.29388
6.68221	0.2822	10.9152	0.44509	6.01368	0.29354
6.6872	0.28245	10.9219	0.44538	6.00825	0.29321
6.69052	0.28267	10.9285	0.44566	6.00379	0.29289
6.69461	0.28293	10.9355	0.44593	5.99932	0.29256
6.69959	0.28317	10.9422	0.44621	5.99389	0.29223
6.70292	0.2834	10.9489	0.44649	5.98943	0.29192
6.70794	0.28366	10.9558	0.44676	5.98398	0.29159
6.71127	0.28391	10.9625	0.44704	5.97904	0.29126
6.71623	0.28413	10.9685	0.44732	5.97461	0.29094
6.71954	0.2844	10.9751	0.4476	5.96917	0.29062
6.72451	0.28465	10.9821	0.44787	5.96469	0.29029
6.72866	0.28487	10.9887	0.44815	5.95927	0.28997
6.73281	0.28514	10.9957	0.44842	5.95429	0.28964
6.73697	0.28537	11.0021	0.44869	5.94885	0.28931
6.74111	0.2856	11.0087	0.44897	5.9444	0.28898
6.74441	0.28587	11.0154	0.44923	5.93994	0.28865
6.74937	0.2861	11.0221	0.44951	5.93397	0.28832
6.75352	0.28634	11.0287	0.44979	5.92955	0.28798
6.75851	0.2866	11.0354	0.45005	5.92508	0.28766
6.76101	0.28682	11.0424	0.45034	5.91962	0.28732
6.76682	0.28707	11.0491	0.4506	5.91469	0.28699
6.76929	0.28733	11.0554	0.45088	5.90973	0.28666
6.77515	0.28756	11.0624	0.45115	5.90526	0.28633
6.77849	0.28782	11.0687	0.45143	5.89934	0.28599
6.78263	0.28807	11.0754	0.45168	5.89538	0.28567
6.7868	0.2883	11.0827	0.45196	5.88988	0.28533
6.79261	0.28857	11.0884	0.45223	5.88494	0.28499
6.79671	0.2888	11.0957	0.45251	5.87949	0.28466
6.80002	0.28904	11.102	0.45278	5.87502	0.28432
6.80419	0.2893	11.1091	0.45306	5.87008	0.28398
6.80834	0.28955	11.1158	0.45334	5.86513	0.28364
6.81334	0.28979	11.1218	0.4536	5.85968	0.2833
6.81748	0.29006	11.1288	0.45389	5.85522	0.28296
6.82158	0.29029	11.1358	0.45415	5.85076	0.28262
6.82573	0.29054	11.1424	0.45443	5.84482	0.28229
6.82906	0.2908	11.1491	0.45472	5.84037	0.28194
6.83403	0.29103	11.1554	0.45498	5.83493	0.28161
6.8382	0.29128	11.1621	0.45527	5.83046	0.28127
6.84239	0.29155	11.1687	0.45554	5.82552	0.28094
6.8457	0.29178	11.1757	0.45582	5.8201	0.28061
6.8498	0.29203	11.1824	0.4561	5.81613	0.28027
6.85395	0.29229	11.1887	0.45638	5.8107	0.27994
6.85977	0.29252	11.1957	0.45668	5.80575	0.27961
6.86309	0.29278	11.202	0.45695	5.80079	0.27927
6.86724	0.29303	11.2087	0.45721	5.79581	0.27894
6.87137	0.29326	11.2157	0.45751	5.7914	0.2786
6.87543	0.29353	11.2224	0.45778	5.78593	0.27825
6.88042	0.29378	11.229	0.45805	5.78097	0.27791
6.88457	0.29401	11.2354	0.45834	5.77604	0.27756
6.88791	0.29429	11.2423	0.45861	5.77108	0.27721
6.89206	0.29453	11.249	0.45891	5.76562	0.27687
6.89619	0.29476	11.256	0.4592	5.76119	0.27652
6.90112	0.29503	11.262	0.45946	5.75571	0.27617
6.90527	0.29526	11.269	0.45975	5.75072	0.27582
6.90941	0.29551	11.2756	0.46002	5.74629	0.27547
6.91272	0.29579	11.2826	0.4603	5.74134	0.27512
6.91688	0.29603	11.2893	0.46055	5.73538	0.27478
6.92185	0.29627	11.2956	0.46084	5.73098	0.27444
6.92678	0.29654	11.3023	0.46115	5.72702	0.27409
6.93012	0.29677	11.309	0.46141	5.72156	0.27375
6.93345	0.29704	11.3153	0.46167	5.71711	0.2734
6.93841	0.2973	11.3223	0.46196	5.71118	0.27306
6.94258	0.29753	11.3289	0.46223	5.70719	0.27271
6.94673	0.2978	11.3356	0.46251	5.70176	0.27237
6.95165	0.29804	11.3423	0.46278	5.69681	0.27202
6.95499	0.29828	11.3489	0.46305	5.69185	0.27167
6.9608	0.29855	11.3556	0.46332	5.68684	0.27133
6.96412	0.29879	11.3626	0.46357	5.68237	0.27097
6.96827	0.29902	11.3689	0.46384	5.67691	0.27062
6.97243	0.2993	11.376	0.46411	5.67196	0.27027
6.97575	0.29954	11.3823	0.46437	5.66702	0.26992
6.98154	0.29978	11.3893	0.46465	5.66206	0.26957
6.98487	0.30006	11.396	0.46495	5.6571	0.26922
6.98902	0.30028	11.4026	0.46519	5.65216	0.26888
6.99318	0.30052	11.4089	0.46546	5.6472	0.26852
6.99734	0.3008	11.416	0.46574	5.64224	0.26817
7.00146	0.30102	11.4229	0.466	5.6378	0.26782
7.00643	0.30128	11.4289	0.46627	5.63234	0.26746
7.01057	0.30154	11.4359	0.46653	5.62787	0.2671
7.01473	0.30177	11.4423	0.4668	5.62245	0.26675
7.01723	0.30204	11.4489	0.46705	5.61794	0.26639
7.02302	0.3023	11.4559	0.46733	5.61248	0.26602
7.02634	0.30253	11.4626	0.46761	5.60757	0.26567
7.03047	0.3028	11.4693	0.46788	5.60261	0.26532
7.03545	0.30306	11.4756	0.46815	5.59713	0.26496
7.04044	0.30329	11.4826	0.46842	5.59271	0.2646
7.04296	0.30356	11.4893	0.46869	5.58825	0.26425
7.04797	0.3038	11.4959	0.46896	5.58278	0.26389
7.05209	0.30404	11.5022	0.46923	5.57784	0.26354
7.05621	0.30432	11.5089	0.46951	5.57289	0.26319
7.05953	0.30455	11.5159	0.46978	5.56792	0.26284
7.06452	0.3048	11.5229	0.47006	5.563	0.26248
7.06785	0.30508	11.5292	0.47033	5.55803	0.26213
7.07367	0.30531	11.5362	0.47061	5.55259	0.26178
7.07698	0.30555	11.5422	0.47089	5.54817	0.26142
7.0811	0.30582	11.5492	0.47117	5.54322	0.26107
7.08525	0.30606	11.5558	0.47144	5.53826	0.26071
7.08941	0.30631	11.5625	0.47172	5.5338	0.26034
7.09355	0.30657	11.5691	0.47201	5.52838	0.25999
7.0977	0.3068	11.5755	0.47229	5.52391	0.25963
7.10268	0.30706	11.5825	0.47256	5.51846	0.25926
7.10597	0.3073	11.5892	0.47284	5.51399	0.2589
7.1093	0.30754	11.5955	0.47312	5.50855	0.25854
7.11513	0.30781	11.6025	0.4734	5.50359	0.25818
7.1193	0.30805	11.6095	0.47367	5.49865	0.25781
7.12343	0.30828	11.6158	0.47396	5.49368	0.25746
7.12759	0.30855	11.6225	0.47423	5.48923	0.25709
7.13169	0.30879	11.6291	0.47452	5.48382	0.25673
7.13667	0.30902	11.6358	0.47479	5.47934	0.25638
7.14	0.30929	11.6425	0.47507	5.47388	0.25602
7.14333	0.30952	11.6492	0.47536	5.46896	0.25566
7.14915	0.30976	11.6562	0.47563	5.464	0.2553
7.15245	0.31003	11.6625	0.4759	5.45903	0.25494
7.15738	0.31026	11.6695	0.47619	5.45459	0.25458
7.16155	0.31049	11.6759	0.47646	5.44912	0.25422
7.1657	0.31077	11.6829	0.47674	5.44417	0.25387
7.17069	0.311	11.6892	0.47702	5.43926	0.2535
7.174	0.31125	11.6965	0.47728	5.43428	0.25314
7.17813	0.31151	11.7025	0.47757	5.42931	0.25278
7.18224	0.31173	11.7092	0.47785	5.42439	0.25242
7.18555	0.31199	11.7159	0.47812	5.41943	0.25205
7.19135	0.31224	11.7228	0.47839	5.41391	0.2517
7.19552	0.31246	11.7295	0.47866	5.40945	0.25133
7.19969	0.31272	11.7362	0.47894	5.40501	0.25097
7.20298	0.31297	11.7425	0.47921	5.39954	0.25061
7.20793	0.3132	11.7492	0.47949	5.39409	0.25024
7.21208	0.31347	11.7562	0.47976	5.38965	0.24988
7.21624	0.31371	11.7628	0.48003	5.38469	0.24952
7.22039	0.31393	11.7695	0.4803	5.37922	0.24916
7.22455	0.31421	11.7761	0.48057	5.37525	0.24879
7.22869	0.31443	11.7824	0.48085	5.3703	0.24843
7.23199	0.31466	11.7894	0.48112	5.36485	0.24807
7.23696	0.31494	11.7961	0.48139	5.35989	0.24771
7.24111	0.31517	11.8031	0.48165	5.35494	0.24734
7.2461	0.3154	11.8094	0.48192	5.35047	0.24699
7.25027	0.31566	11.8164	0.48221	5.34502	0.24663
7.25441	0.31588	11.8231	0.48247	5.34054	0.24626
7.2577	0.31612	11.8294	0.48274	5.33558	0.2459
7.26177	0.31639	11.8364	0.48301	5.33015	0.24555
7.26594	0.31661	11.8427	0.48329	5.32568	0.24518
7.27092	0.31686	11.8494	0.48356	5.32024	0.24482
7.27509	0.31711	11.8558	0.48383	5.31579	0.24447
7.27923	0.31733	11.8627	0.4841	5.30985	0.2441
7.28255	0.31759	11.8694	0.48437	5.30537	0.24375
7.2875	0.31783	11.8761	0.48465	5.29995	0.24339
7.29164	0.31805	11.8831	0.48492	5.29598	0.24302
7.2958	0.31831	11.8897	0.48518	5.29003	0.24266
7.29912	0.31855	11.8961	0.48546	5.28559	0.2423
7.30493	0.31877	11.9027	0.48573	5.28067	0.24194
7.30825	0.31903	11.9097	0.486	5.2757	0.24158
7.31324	0.31926	11.9161	0.48627	5.27127	0.24123
7.31743	0.31948	11.9228	0.48654	5.26583	0.24087
7.32076	0.31975	11.9298	0.4868	5.26084	0.2405
7.3249	0.31997	11.9361	0.48709	5.25592	0.24015
7.3299	0.32019	11.9431	0.48736	5.25095	0.23979
7.3332	0.32046	11.9497	0.48763	5.24599	0.23943
7.33815	0.32068	11.9564	0.4879	5.24104	0.23907
7.3423	0.32091	11.9627	0.48817	5.23611	0.23872
7.34563	0.32116	11.9697	0.48844	5.23114	0.23836
7.34979	0.32138	11.9764	0.48871	5.2262	0.238
7.35478	0.32163	11.9827	0.48898	5.22125	0.23765
7.35808	0.32187	11.9898	0.48925	5.21628	0.2373
7.36385	0.32209	11.9967	0.48953	5.21081	0.23693
7.368	0.32234	12.0031	0.4898	5.20636	0.23659
7.37133	0.32259	12.0097	0.49007	5.2014	0.23623
7.37548	0.3228	12.0167	0.49034	5.19547	0.23587
7.37965	0.32305	12.023	0.49061	5.19151	0.23551
7.38382	0.32328	12.0294	0.49087	5.18655	0.23516
7.38874	0.3235	12.0364	0.49115	5.18158	0.2348
7.39208	0.32375	12.043	0.49143	5.17714	0.23445
7.39623	0.32398	12.0494	0.49169	5.17169	0.2341
7.40121	0.3242	12.0563	0.49197	5.16623	0.23375
7.40537	0.32445	12.063	0.49224	5.16179	0.23339
7.40868	0.32467	12.0696	0.49253	5.15684	0.23304
7.41364	0.32489	12.0763	0.49279	5.15187	0.23268
7.41777	0.32515	12.083	0.49306	5.14641	0.23233
7.42193	0.32536	12.0896	0.49335	5.14189	0.23198
7.42691	0.32559	12.0963	0.49362	5.13693	0.23162
7.43023	0.32585	12.1029	0.4939	5.13203	0.23127
7.43522	0.32606	12.1096	0.49418	5.12707	0.23093
7.43851	0.3263	12.1163	0.49445	5.12161	0.23058
7.44264	0.32655	12.123	0.49473	5.11717	0.23023
7.44761	0.32676	12.1296	0.495	5.11271	0.22988
7.45091	0.32701	12.1363	0.49529	5.10725	0.22954
7.45589	0.32724	12.143	0.49558	5.10282	0.22919
7.45921	0.32746	12.1496	0.49456	5.09737	0.22884
7.46416	0.32772	12.1563	0.49602	5.09241	0.2285
7.4683	0.32796	12.1629	0.49697	5.08746	0.22815
7.47246	0.32817	12.1696	0.49669	5.08251	0.2278
7.47661	0.32843	12.1766	0.49698	5.07752	0.22746
7.48077	0.32865	12.1829	0.49726	5.07257	0.22711
7.48326	0.32886	12.1897	0.49755	5.06762	0.22676
7.48988	0.32913	12.1963	0.49783	5.06267	0.22643
7.49402	0.32934	12.203	0.49811	5.05771	0.22608
7.49733	0.32956	12.21	0.49839	5.05277	0.22573
7.50231	0.32981	12.2166	0.49867	5.04781	0.22539
7.50647	0.33	12.2233	0.49895	5.04284	0.22505
7.5098	0.33022	12.2296	0.49924	5.03741	0.2247
7.51393	0.33046	12.2366	0.49952	5.03294	0.22436
7.51891	0.33066	12.2429	0.4998	5.02798	0.22402
7.52306	0.3309	12.2499	0.50008	5.02305	0.22368
7.52722	0.33114	12.2566	0.50036	5.0176	0.22334
7.53054	0.33135	12.2633	0.50064	5.01263	0.22301
7.53635	0.33158	12.2699	0.50091	5.00872	0.22267
7.53965	0.33181	12.2763	0.50119	5.00279	0.22233
7.54459	0.33202	12.2833	0.50146	4.99881	0.222
7.54792	0.33226	12.2899	0.50173	4.99338	0.22167
7.55207	0.33249	12.2966	0.50201	4.98792	0.22132
7.5554	0.33269	12.3029	0.50229	4.98346	0.22099
7.56121	0.33294	12.3102	0.50256	4.97852	0.22066
7.56536	0.33316	12.3166	0.50283	4.97357	0.22032
7.56948	0.33337	12.3232	0.5031	4.96861	0.21999
7.57364	0.33362	12.3299	0.50338	4.96368	0.21965
7.57778	0.33383	12.3372	0.50364	4.95872	0.21932
7.58195	0.33404	12.3435	0.50391	4.95373	0.21898
7.58615	0.3343	12.3498	0.50418	4.94833	0.21866
7.5903	0.3345	12.3565	0.50445	4.94335	0.21832
7.5944	0.33472	12.3632	0.50471	4.93886	0.21799
7.59856	0.33497	12.3698	0.50498	4.93393	0.21766
7.60272	0.33517	12.3768	0.50524	4.92897	0.21733
7.60688	0.33541	12.3831	0.50551	4.92401	0.217
7.61102	0.33565	12.3902	0.50577	4.91908	0.21668
7.61435	0.33585	12.3968	0.50603	4.9141	0.21635
7.62012	0.3361	12.4032	0.50629	4.90865	0.21602
7.62426	0.33633	12.4102	0.50656	4.90469	0.2157
7.62842	0.33653	12.4168	0.50683	4.89925	0.21538
7.63175	0.33679	12.4235	0.50708	4.8943	0.21505
7.63756	0.33702	12.4301	0.50735	4.88935	0.21473
7.6409	0.33722	12.4368	0.50761	4.88441	0.2144
7.64499	0.33747	12.4435	0.50788	4.87945	0.21407
7.6483	0.33769	12.4501	0.50814	4.87394	0.21374
7.65331	0.33791	12.4564	0.5084	4.86949	0.21342
7.65831	0.33817	12.4635	0.50866	4.86453	0.2131
7.66246	0.33837	12.4704	0.50894	4.85955	0.21277
7.66577	0.33859	12.4764	0.5092	4.85513	0.21246
7.66987	0.33884	12.4831	0.50946	4.84967	0.21214
7.67315	0.33904	12.4904	0.50974	4.8442	0.21181
7.67896	0.33926	12.4968	0.51001	4.83927	0.2115
7.68311	0.33952	12.5034	0.51028	4.83431	0.21118
7.68726	0.33972	12.5098	0.51055	4.82933	0.21086
7.69142	0.33995	12.5164	0.51083	4.82442	0.21054
7.69554	0.34018	12.5234	0.5111	4.82045	0.21023
7.69884	0.34038	12.5301	0.51136	4.81549	0.20992
7.70383	0.34063	12.5367	0.51165	4.81007	0.2096
7.70798	0.34085	12.5434	0.51192	4.80558	0.20929
7.7113	0.34104	12.5501	0.5122	4.79961	0.20898
7.71545	0.34129	12.5567	0.51249	4.79568	0.20865
7.7204	0.34151	12.5634	0.51276	4.79022	0.20835
7.72449	0.3417	12.5701	0.51304	4.78525	0.20803
7.72866	0.34196	12.5768	0.51333	4.78084	0.20772
7.73198	0.34218	12.5834	0.51361	4.77541	0.20741
7.73697	0.34237	12.59	0.51389	4.76993	0.20711
7.74112	0.34264	12.597	0.51418	4.7655	0.20679
7.74526	0.34284	12.6033	0.51446	4.76054	0.20648
7.7502	0.34305	12.61	0.51474	4.75557	0.20617
7.75435	0.34331	12.617	0.51504	4.75113	0.20587
7.75851	0.34351	12.6233	0.51533	4.74569	0.20556
7.76184	0.34373	12.6303	0.51561	4.74075	0.20526
7.76682	0.34398	12.6366	0.5159	4.73581	0.20495
7.77095	0.34418	12.6436	0.51618	4.73089	0.20464
7.77506	0.34441	12.6499	0.51648	4.72046	0.20434
7.77923	0.34465	12.6569	0.51677	4.72046	0.20403
7.78337	0.34486	12.6633	0.51705	4.71602	0.20373
7.78839	0.34511	12.6703	0.51733	4.71107	0.20344
7.79172	0.34534	12.6769	0.51763	4.70609	0.20313
7.79586	0.34554	12.6833	0.51791	4.70117	0.20282
7.8008	0.34579	12.6903	0.5182	4.69671	0.20252
7.80496	0.34603	12.6966	0.51848	4.69124	0.20223
7.80909	0.34624	12.7033	0.51877	4.68631	0.20192
7.81322	0.34648	12.7103	0.51905	4.68135	0.20162
7.81734	0.34671	12.7169	0.51933	4.67639	0.20132
7.82063	0.34692	12.7233	0.51961	4.67094	0.20103
7.82554	0.34717	12.7303	0.51989	4.66596	0.20072
7.82967	0.34739	12.737	0.52018	4.6615	0.20043
7.8338	0.3476	12.7436	0.52045	4.65608	0.20013
7.83709	0.34787	12.75	0.52074	4.65161	0.19983
7.84205	0.34807	12.757	0.52101	4.64616	0.19954
7.84617	0.3483	12.7636	0.52129	4.64172	0.19924
7.85026	0.34856	12.7703	0.52157	4.63724	0.19895
7.8544	0.34876	12.777	0.52184	4.63179	0.19865
7.85857	0.34899	12.7836	0.52211	4.62686	0.19837
7.86271	0.34924	12.7903	0.52238	4.6219	0.19807
7.86766	0.34944	12.797	0.52265	4.61693	0.19778
7.87178	0.34967	12.804	0.52292	4.612	0.19749
7.87587	0.3499	12.8103	0.52319	4.60704	0.19719
7.87999	0.35009	12.817	0.52346	4.60199	0.19689
7.8841	0.35034	12.8236	0.52373	4.59704	0.19661
7.88741	0.35056	12.8306	0.52399	4.59259	0.19631
7.89235	0.35075	12.8369	0.52427	4.58664	0.19602
7.89565	0.351	12.8439	0.52453	4.58218	0.19573
7.90138	0.35122	12.8503	0.5248	4.57675	0.19545
7.90468	0.35142	12.8569	0.52506	4.57179	0.19515
7.90881	0.35167	12.8639	0.52533	4.56731	0.19487
7.91211	0.35189	12.8709	0.52559	4.5624	0.19458
7.91707	0.3521	12.8769	0.52586	4.55744	0.19429
7.92119	0.35237	12.8839	0.52612	4.55246	0.19401
7.92615	0.35258	12.8902	0.52638	4.54753	0.19372
7.92942	0.35281	12.8972	0.52665	4.54207	0.19344
7.93354	0.35307	12.9032	0.52692	4.5376	0.19314
7.93766	0.35329	12.9105	0.52719	4.53268	0.19286
7.94261	0.35353	12.9168	0.52745	4.52773	0.19258
7.94674	0.35377	12.9238	0.52771	4.52277	0.19229
7.95083	0.35399	12.9301	0.52798	4.51783	0.19201
7.95493	0.35424	12.9368	0.52824	4.51287	0.19172
7.95824	0.35448	12.9435	0.52851	4.50791	0.19144
7.9632	0.3547	12.9502	0.52877	4.50248	0.19116
7.96732	0.35496	12.9572	0.52904	4.49802	0.19088
7.97145	0.35519	12.9635	0.52931	4.49306	0.19059
7.97639	0.3554	12.9702	0.52958	4.48812	0.19031
7.98047	0.35567	12.9771	0.52984	4.48316	0.19003
7.9846	0.35588	12.9838	0.53012	4.47869	0.18975
7.98789	0.3561	12.9911	0.53038	4.47327	0.18947
7.99198	0.35637	12.9975	0.53066	4.46833	0.18919
7.99612	0.35657	13.0038	0.53092	4.46289	0.18891
8.00105	0.35679	13.0104	0.5312	4.45894	0.18862
8.00513	0.35707	13.0171	0.53148	4.4535	0.18835
8.00843	0.35728	13.0241	0.53174	4.44854	0.18807
8.01338	0.35751	13.0301	0.53201	4.44359	0.18779
8.01668	0.35777	13.0371	0.53228	4.43865	0.18752
8.02245	0.35798	13.0437	0.53254	4.43318	0.18724
8.02493	0.35822	13.0504	0.53283	4.42871	0.18695
8.02984	0.35846	13.0567	0.5331	4.42328	0.18668
8.03396	0.35866	13.0637	0.53337	4.41882	0.1864
8.03892	0.35892	13.0704	0.53364	4.41385	0.18612
8.04221	0.35916	13.0774	0.53392	4.40844	0.18584
8.04634	0.35937	13.0837	0.53419	4.40447	0.18558
8.05046	0.35962	13.0904	0.53447	4.39847	0.1853
8.05455	0.35985	13.0974	0.53474	4.39403	0.18502
8.05951	0.36006	13.1037	0.53501	4.38908	0.18475
8.06365	0.36033	13.1107	0.53528	4.38412	0.18446
8.06777	0.36056	13.1171	0.53556	4.37868	0.18419
8.07108	0.36078	13.1237	0.53582	4.37424	0.18392
8.07521	0.36105	13.1304	0.5361	4.36925	0.18364
8.08017	0.36127	13.1373	0.53638	4.36433	0.18337
8.08347	0.36149	13.1436	0.53665	4.35937	0.18309
8.08759	0.36177	13.1507	0.53692	4.3539	0.18282
8.09173	0.36199	13.1573	0.53719	4.34948	0.18255
8.09584	0.36223	13.164	0.53747	4.34501	0.18227
8.10161	0.36249	13.1703	0.53774	4.33955	0.182
8.1057	0.36271	13.177	0.53801	4.33462	0.18172
8.10899	0.36297	13.1836	0.53828	4.33016	0.18145
8.11312	0.36323	13.1906	0.53856	4.3247	0.18119
8.11808	0.36344	13.1973	0.53882	4.32025	0.18091
8.12221	0.36369	13.204	0.5391	4.3148	0.18063
8.12633	0.36394	13.2103	0.53937	4.30984	0.18036
8.13043	0.36416	13.217	0.53964	4.3049	0.18009
8.13453	0.36444	13.224	0.53991	4.29995	0.17982
8.13865	0.36468	13.2306	0.54018	4.29549	0.17955
8.14279	0.36489	13.237	0.54046	4.29004	0.17928
8.14692	0.36517	13.244	0.54073	4.28461	0.179
8.15103	0.3654	13.2503	0.541	4.27964	0.17873
8.15595	0.36562	13.2573	0.54127	4.27518	0.17846
8.16006	0.3659	13.2639	0.54153	4.27025	0.17819
8.16336	0.36612	13.2706	0.54181	4.26526	0.17792
8.16749	0.36635	13.277	0.5421	4.26028	0.17765
8.17161	0.36663	13.284	0.54234	4.25585	0.17738
8.17573	0.36685	13.291	0.54264	4.2499	0.1771
8.17986	0.36708	13.2973	0.5429	4.24542	0.17684
8.18393	0.36734	13.304	0.54316	4.24049	0.17656
8.18889	0.36756	13.3107	0.54345	4.23553	0.17629
8.1922	0.36781	13.3173	0.54371	4.23007	0.17602
8.19717	0.36807	13.324	0.544	4.22564	0.17575
8.2013	0.36828	13.3306	0.54426	4.22069	0.17548
8.2054	0.36854	13.3373	0.54454	4.21572	0.17521
[truncated: 1,388 more rows]

## Sheet: Fig1e
0.5	0.09681	1	0.0814	1	1.03093
0.54891	0.11662	1.05	0.09988	1.1	1.07632
0.59783	0.1303	1.1	0.11501	1.2	1.13837
0.64674	0.14433	1.15	0.13296	1.3	1.16711
0.69565	0.16	1.2	0.1565	1.4	1.18497
0.74457	0.15603	1.25	0.15835	1.5	1.20089
0.79348	0.15579	1.3	0.1558	1.6	1.21875
0.84239	0.15182	1.35	0.15004	1.7	1.23445
0.8913	0.14738	1.4	0.13914	1.8	1.24979
0.94022	0.14334	1.45	0.12741	1.9	1.26136
0.98913	0.13311	1.5	0.11849	2	1.26874
1.03804	0.12128	1.55	0.10176	2.1	1.27463
1.08696	0.11464	1.6	0.08405	2.2	1.27759
1.13587	0.10429	1.65	0.07125	2.3	1.27758
1.18478	0.09108	1.7	0.05468	2.4	1.27634
1.2337	0.0811	1.75	0.03618	2.5	1.27313
1.28261	0.06746	1.8	0.01489	2.6	1.26141
1.33152	0.05619	1.85	-0.00282	2.7	1.24602
1.38043	0.05132	1.9	-0.01476	2.8	1.22297
1.42935	0.04513	1.95	-0.02315	2.9	1.187
1.47826	0.03911	2	-0.02298	3	1.1614
1.52717	0.03498	2.05	-0.02151	3.1	1.13838
1.57609	0.03482	2.1	-0.02328	3.2	1.09162
1.625	0.03719	2.15	-0.01926	3.3	1.04472
1.67391	0.04286	2.2	-0.00869	3.4	1.01904
1.72283	0.05447	2.25	0.00141	3.5	0.98242
1.77174	0.06424	2.3	0.01267	3.6	0.93832
1.82065	0.07464	2.35	0.02547	3.7	0.90763
1.86957	0.08818	2.4	0.04191	3.8	0.87963
1.91848	0.09358	2.45	0.06334	3.9	0.86071
1.96739	0.09771	2.5	0.08146	4	0.85595
2.0163	0.11133	2.55	0.0966	4.1	0.85153
2.06522	0.11978	2.6	0.10813	4.2	0.84051
2.11413	0.12553	2.65	0.11788	4.3	0.84679
2.16304	0.13391	2.7	0.13064	4.4	0.87252
2.21196	0.13481	2.75	0.14208	4.5	0.89209
2.26087	0.13169	2.8	0.15456	4.6	0.90387
2.30978	0.13194	2.85	0.16132	4.7	0.92007
2.3587	0.13307	2.9	0.16414	4.8	0.94904
2.40761	0.1224	2.95	0.16994	4.9	0.97489
2.45652	0.11094	3	0.1696	5	0.98983
2.50543	0.10459	3.05	0.16642	5.1	1.00717
2.55435	0.09075	3.1	0.16527	5.2	1.02192
2.60326	0.08291	3.15	0.16057	5.3	1.03578
2.65217	0.07227	3.2	0.15224	5.4	1.05874
2.70109	0.04496	3.25	0.14476	5.5	1.07203
2.75	0.02866	3.3	0.13095	5.6	1.07179
2.79891	0.01756	3.35	0.1106	5.7	1.06538
2.84783	0.000771834	3.4	0.08952	5.8	1.06065
2.89674	-0.00578	3.45	0.06849	5.9	1.07102
2.94565	-0.01148	3.5	0.04726	6	1.0731
2.99457	-0.01544	3.55	0.02625	6.1	1.0548
3.04348	-0.01476	3.6	0.00661	6.2	1.04161
3.09239	-0.00987	3.65	-0.01384	6.3	1.03126
3.1413	-0.0018	3.7	-0.03394	6.4	1.00605
3.19022	0.000926026	3.75	-0.04567	6.5	0.97542
3.23913	0.01915	3.8	-0.05037	6.6	0.95555
3.28804	0.04485	3.85	-0.0632	6.7	0.94943
3.33696	0.05632	3.9	-0.06746	6.8	0.93403
3.38587	0.06759	3.95	-0.06158	6.9	0.91223
3.43478	0.07275	4	-0.05993	7	0.90565
3.4837	0.07852	4.05	-0.04826	7.1	0.89675
3.53261	0.10225	4.1	-0.03641	7.2	0.87973
3.58152	0.11606	4.15	-0.02884	7.3	0.85636
3.63043	0.1145	4.2	-0.01073	7.4	0.84652
3.67935	0.12004	4.25	0.01463	7.5	0.85841
3.72826	0.11918	4.3	0.03637	7.6	0.85812
3.77717	0.11353	4.35	0.05882	7.7	0.85992
3.82609	0.11884	4.4	0.07995	7.8	0.87997
3.875	0.11752	4.45	0.09063	7.9	0.88638
3.92391	0.10717	4.5	0.10617	8	0.88277
3.97283	0.09027	4.55	0.12885	8.1	0.89128
4.02174	0.06686	4.6	0.13884	8.2	0.89055
4.07065	0.04969	4.65	0.1459	8.3	0.90439
4.11957	0.02985	4.7	0.16226	8.4	0.90837
4.16848	0.01409	4.75	0.1679	8.5	0.89819
4.21739	0.00975	4.8	0.17195	8.6	0.92836
4.2663	0.00305	4.85	0.17997	8.7	0.92767
4.31522	-0.01567	4.9	0.17324	8.8	0.93388
4.36413	-0.0376	4.95	0.16252	8.9	0.96456
4.41304	-0.04065	5	0.156	9	0.94009
4.46196	-0.03479	5.05	0.14676	9.1	0.94432
4.51087	-0.02649	5.1	0.13001	9.2	0.97734
4.55978	-0.01334	5.15	0.11055	9.3	0.96665
4.6087	-0.00232	5.2	0.09018	9.4	0.97617
4.65761	0.00424	5.25	0.06854	9.5	0.9923
4.70652	0.01835	5.3	0.04543	9.6	0.95053
4.75543	0.04439	5.35	0.0212	9.7	0.93803
4.80435	0.05928	5.4	0.000967349	9.8	0.9932
4.85326	0.07575	5.45	-0.02438	9.9	0.94271
4.90217	0.09514	5.5	-0.04542	10	0.8727
4.95109	0.10442	5.55	-0.05924	10.1	0.94025
5	0.10887	5.6	-0.07845	10.2	0.96032
5.04891	0.11185	5.65	-0.09338	10.3	0.91482
5.09783	0.1263	5.7	-0.10636	10.4	0.87723
5.14674	0.1314	5.75	-0.11252	10.5	0.87911
5.19565	0.12637	5.8	-0.11634	10.6	0.91989
5.24457	0.12561	5.85	-0.11373	10.7	0.93974
5.29348	0.112	5.9	-0.09316	10.8	0.91633
5.34239	0.09159	5.95	-0.08213	10.9	0.84065
5.3913	0.08243	6	-0.06501	11	0.86924
5.44022	0.07008	6.05	-0.04009	11.1	0.99455
5.48913	0.04374	6.1	-0.03693	11.2	0.94993
5.53804	0.02677	6.15	-0.01714	11.3	0.8334
5.58696	0.00371	6.2	0.02076	11.4	0.93316
5.63587	-0.03625	6.25	0.04021	11.5	1.05891
5.68478	-0.05494	6.3	0.06399	11.6	0.97001
5.7337	-0.07067	6.35	0.09424	11.7	0.86702
5.78261	-0.09131	6.4	0.10464	11.8	0.88821
5.83152	-0.09028	6.45	0.10819	11.9	0.95294
5.88043	-0.09107	6.5	0.13141	12	1.04203
5.92935	-0.09396	6.55	0.14704	12.1	1.05902
5.97826	-0.08438	6.6	0.1346	12.2	0.88809
6.02717	-0.0735	6.65	0.13598	12.3	0.75563
6.07609	-0.06476	6.7	0.1149	12.4	0.93513
6.125	-0.05132	6.75	0.10886	12.5	1.19029
6.17391	-0.02676	6.8	0.15929	12.6	1.10106
6.22283	0.00174	6.85	0.14505	12.7	0.79133
6.27174	0.02508	6.9	0.15072	12.8	0.71973
6.32065	0.04205	6.95	0.14364	12.9	0.91272
6.36957	0.05249	7	0.03742	13	1.03754
6.41848	0.06801	7.05	0.02718	13.1	0.98892
6.46739	0.08976	7.1	0.04905	13.2	0.94014
6.5163	0.09978	7.15	0.01831	13.3	0.94795
6.56522	0.10961	7.2	-0.01047	13.4	0.8794
6.61413	0.11338	7.25	-0.05748	13.5	0.75671
6.66304	0.09763	7.3	-0.05531	13.6	0.80304
6.71196	0.09396	7.35	-0.05339	13.7	1.04579
6.76087	0.09454	7.4	-0.09628	13.8	1.14578
6.80978	0.07231	7.45	-0.10295	13.9	1.01208
6.8587	0.0489	7.5	-0.13713	14	0.92453
6.90761	0.04376	7.55	-0.14939
6.95652	0.02162	7.6	-0.08442
7.00543	-0.02486	7.65	-0.11348
7.05435	-0.05085	7.7	-0.17499
7.10326	-0.06697	7.75	-0.12635
7.15217	-0.08855	7.8	-0.07816
7.20109	-0.09132	7.85	-0.05605
7.25	-0.09343	7.9	-0.03758
7.29891	-0.10287	7.95	-0.08197
7.34783	-0.10472	8	-0.08733
7.39674	-0.11576	8.05	0.02522
7.44565	-0.11012	8.1	0.10575
7.49457	-0.08231	8.15	0.07487
7.54348	-0.05789	8.2	0.02137
7.59239	-0.03248	8.25	0.00479
7.6413	-0.01013	8.3	0.07404
7.69022	0.01153	8.35	0.20854
7.73913	0.01889	8.4	0.24779
7.78804	0.03753	8.45	0.14446
7.83696	0.08463	8.5	0.0253
7.88587	0.09001	8.55	0.00987
7.93478	0.08587	8.6	0.14053
7.9837	0.1138	8.65	0.29523
8.03261	0.10471	8.7	0.27514
8.08152	0.08399	8.75	0.07419
8.13043	0.10669	8.8	-0.12926
8.17935	0.11626	8.85	-0.11391
8.22826	0.08407	8.9	0.12187
8.27717	0.06502	8.95	0.27698
8.32609	0.04964	9	0.16674
8.375	0.01335	9.05	-0.08611
8.42391	-0.01581	9.1	-0.27575
8.47283	-0.027	9.15	-0.26601
8.52174	-0.03341	9.2	-0.07056
8.57065	-0.0554	9.25	0.11283
8.61957	-0.07731	9.3	0.12602
8.66848	-0.08682	9.35	-0.0059
8.71739	-0.09953	9.4	-0.21772
8.7663	-0.11491	9.45	-0.41732
8.81522	-0.11354	9.5	-0.41274
8.86413	-0.09472	9.55	-0.12108
8.91304	-0.07396	9.6	0.23548
8.96196	-0.06261	9.65	0.30189
9.01087	-0.05061	9.7	0.07244
9.05978	-0.01482	9.75	-0.19127
9.1087	-0.00037467	9.8	-0.35695
9.15761	-0.00314	9.85	-0.27125
9.20652	0.03448	9.9	-0.0427
9.25543	0.05593	9.95	0.1471
9.30435	0.05888	10	0.381
9.35326	0.09415	10.05	0.50445
9.40217	0.1197	10.1	0.34438
9.45109	0.10949	10.15	-0.0659
9.5	0.08375	10.2	-0.48816
9.54891	0.07803	10.25	-0.48367
9.59783	0.09891	10.3	0.0046
9.64674	0.11748	10.35	0.564
9.69565	0.12697	10.4	0.78565
9.74457	0.08427	10.45	0.53967
9.79348	-0.00554	10.5	0.08096
9.84239	-0.04994	10.55	-0.19121
9.8913	-0.04258	10.6	-0.17221
9.94022	-0.00583	10.65	-0.06688
9.98913	0.01481	10.7	-0.06959
10.038	-0.04714	10.75	-0.15103
10.087	-0.1271	10.8	-0.11754
10.1359	-0.15062	10.85	0.12903
10.1848	-0.12758	10.9	0.43678
10.2337	-0.08497	10.95	0.53994
10.2826	-0.08007	11	0.29183
10.3315	-0.13341	11.05	-0.22706
10.3804	-0.13642	11.1	-0.70388
10.4293	-0.01737	11.15	-0.83775
10.4783	0.09407	11.2	-0.57131
10.5272	0.09574	11.25	-0.0484
10.5761	0.00413	11.3	0.4307
10.625	-0.11559	11.35	0.623
10.6739	-0.11212	11.4	0.48285
10.7228	0.05585	11.45	0.07467
10.7717	0.25029	11.5	-0.37867
10.8207	0.29117	11.55	-0.63124
10.8696	0.15626	11.6	-0.57912
10.9185	0.00788	11.65	-0.25651
10.9674	-0.03553	11.7	0.13702
11.0163	0.0544	11.75	0.39554
11.0652	0.1897	11.8	0.42946
11.1141	0.22366	11.85	0.26598
11.163	0.10967	11.9	0.08143
11.212	-0.06003	11.95	0.00574
11.2609	-0.11908	12	0.02417
11.3098	-0.02124	12.05	0.11308
11.3587	0.11876	12.1	0.17043
11.4076	0.18713	12.15	0.10802
11.4565	0.09877	12.2	-0.02759
11.5054	-0.11153	12.25	-0.1736
11.5543	-0.27098	12.3	-0.23155
11.6033	-0.26948	12.35	-0.11777
11.6522	-0.13145	12.4	0.1496
11.7011	0.01502	12.45	0.49414
11.75	0.0781	12.5	0.75303
11.7989	0.02892	12.55	0.7128
11.8478	-0.10665	12.6	0.35624
11.8967	-0.19218	12.65	-0.13077
11.9457	-0.15745	12.7	-0.56411
11.9946	-0.0262	12.75	-0.78715
12.0435	0.13375	12.8	-0.72137
12.0924	0.21039	12.85	-0.45764
12.1413	0.165	12.9	-0.13596
12.1902	0.01078	12.95	0.18258
12.2391	-0.13766	13	0.38875
12.288	-0.16087	13.05	0.39248
12.337	-0.06875	13.1	0.30476
12.3859	0.11619	13.15	0.26681
12.4348	0.30091	13.2	0.28425
12.4837	0.35684	13.25	0.28253
12.5326	0.25434	13.3	0.17457
12.5815	0.05981	13.35	-0.10281
12.6304	-0.11289	13.4	-0.48167
12.6793	-0.18859	13.45	-0.78443
12.7283	-0.1392	13.5	-0.90355
12.7772	-0.03067	13.55	-0.82729
12.8261	0.04688	13.6	-0.53331
12.875	0.06568	13.65	-0.02406
12.9239	-0.00555	13.7	0.57176
12.9728	-0.10163	13.75	1.0963
13.0217	-0.15556	13.8	1.4059
13.0707	-0.16658	13.85	1.31129
13.1196	-0.0907	13.9	0.60824
13.1685	0.02699	13.95	-0.12313
13.2174	0.10582	14	-0.32604
13.2663	0.12636
13.3152	0.0758
13.3641	-0.03005
13.413	-0.15587
13.462	-0.2318
13.5109	-0.20711
13.5598	-0.11125
13.6087	0.03683
13.6576	0.19443
13.7065	0.2717
13.7554	0.25432
13.8043	0.19243
13.8533	0.11506
13.9022	-0.18455
13.9511	-0.44426
14	-0.44639

## Sheet: Fig1f
2.44	1.87
2.05	2.2
1.32	3.4
2.8	1.63
1.86	2.43
1.87	2.41
3.17	1.42
1.38	3.3
