# Supplementary material for: Many-body interference in kagome crystals
Source: Nature. 2025 Oct 29;647(8088):68–73. doi: 10.1038/s41586-025-09659-8 (PMC12589133; doi:10.1038/s41586-025-09659-8)
Supplement: Supplementary file 4 — Source Data Fig. 2 [file 41586_2025_9659_MOESM4_ESM.xlsx]

## Sheet: Fig2a
30
40
50	2.21
60	1.886
70	1.77
80	1.655
90	1.63934
100	1.66
110	1.76
120	1.9
130	2.3
140		4.6
150		4
160		3.7
170		3.5
180		3.42
190		3.5
200		3.72
210		4.06
220		4.6
230	2.15
240	1.95
250	1.77
260	1.66
270	1.66
280	1.67
290	1.8
300	1.94
310	2.15
320

## Sheet: Fig2b
0	2.75	130	5.35
3	2.66	135	5.3
5	2.6	140	5.3
10	2.2	145	5
15	2	150	5.11
20	1.85	155	5
25	1.65	160	5
30	1.59	165	5.25
35	1.5	170	5.45
40	1.46
45	1.4	310	5.5
50	1.45	320	5.38
55	1.4	330	5.1
60	1.43	340	5.3
65	1.4	350	5.2
70	1.49
75	1.5
80	1.6
85	1.6
90	1.6
95	1.7
100	1.85
105	2
110	2.2
115	2.5
119	2.8
125
130
135
140
145
150
155
160
165
170
175
181	3.05
185	2.55
190	2.25
200	1.8
210	1.55
220	1.5
230	1.45
240	1.4
250	1.45
260	1.5
270	1.6
280	1.8
290	2.17
297	2.7
310
320
330
340
350
361	3
365	2.65
