# Supplementary material for: Many-body interference in kagome crystals
Source: Nature. 2025 Oct 29;647(8088):68–73. doi: 10.1038/s41586-025-09659-8 (PMC12589133; doi:10.1038/s41586-025-09659-8)
Supplement: Supplementary file 5 — Source Data Fig. 3 [file 41586_2025_9659_MOESM5_ESM.xlsx]

## Sheet: he-CVS
-17	0
-13	0
-10	0
-7	0
-4.8	0.017
-2.3	0.064
-1.3	0.15
-0.3	0.2544
0.7	0.173
1.7	0.103
2.7	0.052
3.7	0.022
4.7	0.01
5.7	0
6.7	0
7.7	0
10	0
13	0
17	0
25	0
-25	0
35	0
-35	0

## Sheet: BSSCO
25	0
1.46626	0.000873429
1.41773	0.000993559
1.36478	0.000950659
1.31183	0.000972109
1.25888	0.000993559
1.20593	0.000950659
1.15298	0.000929209
1.10003	0.000950659
1.04708	0.000950659
0.99413	0.00285
0.94119	0.00331
0.89139	0.00237
0.85956	0.00795
0.81827	0.01664
0.79116	0.02534
0.76616	0.03385
0.74137	0.04407
0.72056	0.05695
0.68968	0.04908
0.68842	0.06035
0.68337	0.0697
0.68085	0.05452
0.67203	0.03755
0.6632	0.08076
0.65879	0.08752
0.65261	0.09389
0.64114	0.10168
0.61782	0.10963
0.5904	0.11962
0.57937	0.12746
0.5447	0.13697
0.51759	0.14636
0.48891	0.15438
0.44846	0.1605
0.41169	0.16898
0.38459	0.17725
0.35055	0.18614
0.32345	0.19504
0.29634	0.20416
0.26167	0.21364
0.23457	0.22165
0.19843	0.22923
0.15577	0.23684
0.11312	0.2437
0.07635	0.25294
0.04105	0.25765
-0.0119	0.26019
-0.06485	0.26034
-0.08691	0.25519
-0.11339	0.25508
-0.14868	0.2441
-0.19612	0.23733
-0.20605	0.22719
-0.24135	0.22622
-0.25017	0.23019
-0.28302	0.21293
-0.32606	0.21239
-0.34871	0.19576
-0.35166	0.20692
-0.37901	0.19416
-0.40019	0.186
-0.43206	0.18632
-0.45314	0.17516
-0.45579	0.16431
-0.49506	0.16522
-0.50609	0.17411
-0.50756	0.1595
-0.52815	0.14577
-0.54874	0.13544
-0.55463	0.12775
-0.58488	0.12499
-0.61199	0.13182
-0.63405	0.12373
-0.65023	0.11133
-0.66935	0.08913
-0.67818	0.06338
-0.68259	0.08183
-0.687	0.05244
-0.70024	0.04118
-0.71348	0.06261
-0.73642	0.05566
-0.76138	0.04371
-0.79069	0.0338
-0.82232	0.01988
-0.8586	0.01355
-0.91083	0.00612
-0.96498	0.00336
-1.01793	0.00301
-1.07235	0.000664591
-1.12383	0.000907742
-1.17678	0.000950659
-1.22973	0.000972109
-1.28268	0.000993559
-1.33563	0.000950659
-1.38858	0.000950659
-1.44153	0.00117
-25	0

## Sheet: Cd3As2
-40	0.27294
-34	0.26765
-25	0.23706
-12	0.22559
0	0.26
0	0.26
12	0.22559
25	0.23706
34	0.26765
40	0.27294

## Sheet: PdCOO2
-20	0.2288
-15	0.2392
-10	0.2496
-5	0.26052
0	0.2626
5	0.26364
10	0.2522
15	0.2444
20	0.2314
25	0.2184
30	0.2028
35	0.1872
40	0.182
