# Supplementary material for: Many-body interference in kagome crystals
Source: Nature. 2025 Oct 29;647(8088):68–73. doi: 10.1038/s41586-025-09659-8 (PMC12589133; doi:10.1038/s41586-025-09659-8)
Supplement: Supplementary file 6 — Source Data Fig. 4 [file 41586_2025_9659_MOESM6_ESM.xlsx]

## Sheet: Fig4a
0.5	2	-0.02973
0.501	2	-0.02831
0.502	2	-0.02756
0.503	2	-0.02732
0.504	2	-0.02707
0.505	2	-0.02683
0.506	2	-0.0266
0.507	2	-0.02625
0.508	2	-0.02474
0.509	2	-0.02323
0.51	2	-0.02173
0.511	2	-0.02022
0.512	2	-0.01939
0.513	2	-0.01899
0.514	2	-0.0186
0.515	2	-0.0182
0.516	2	-0.01781
0.517	2	-0.01734
0.518	2	-0.01623
0.519	2	-0.01511
0.52	2	-0.014
0.521	2	-0.0129
0.522	2	-0.012
0.523	2	-0.01123
0.524	2	-0.01045
0.525	2	-0.00968
0.526	2	-0.00892
0.527	2	-0.00843
0.528	2	-0.00807
0.529	2	-0.00772
0.53	2	-0.00737
0.531	2	-0.00702
0.532	2	-0.00664
0.533	2	-0.0061
0.534	2	-0.00556
0.535	2	-0.00503
0.536	2	-0.0045
0.537	2	-0.00383
0.538	2	-0.00262
0.539	2	-0.00141
0.54	2	-0.000209885
0.541	2	0.000991157
0.542	2	0.00171
0.543	2	0.00224
0.544	2	0.00278
0.545	2	0.0033
0.546	2	0.00383
0.547	2	0.00423
0.548	2	0.00457
0.549	2	0.00491
0.55	2	0.00524
0.551	2	0.00557
0.552	2	0.00578
0.553	2	0.00592
0.554	2	0.00607
0.555	2	0.00621
0.556	2	0.00635
0.557	2	0.00653
0.558	2	0.00685
0.559	2	0.00717
0.56	2	0.00749
0.561	2	0.0078
0.562	2	0.00821
0.563	2	0.0089
0.564	2	0.00959
0.565	2	0.01028
0.566	2	0.01096
0.567	2	0.01156
0.568	2	0.01195
0.569	2	0.01233
0.57	2	0.01271
0.571	2	0.01309
0.572	2	0.01376
0.573	2	0.01451
0.574	2	0.01526
0.575	2	0.01601
0.576	2	0.01675
0.577	2	0.01687
0.578	2	0.01687
0.579	2	0.01687
0.58	2	0.01687
0.581	2	0.01686
0.582	2	0.0171
0.583	2	0.01779
0.584	2	0.01849
0.585	2	0.01918
0.586	2	0.01987
0.587	2	0.02029
0.588	2	0.02067
0.589	2	0.02104
0.59	2	0.02141
0.591	2	0.02178
0.592	2	0.02248
0.593	2	0.02321
0.594	2	0.02393
0.595	2	0.02465
0.596	2	0.02507
0.597	2	0.02505
0.598	2	0.02502
0.599	2	0.02499
0.6	2	0.02496
0.601	2	0.02493
0.602	2	0.02484
0.603	2	0.02473
0.604	2	0.02463
0.605	2	0.02452
0.606	2	0.02441
0.607	2	0.02541
0.608	2	0.02643
0.609	2	0.02745
0.61	2	0.02847
0.611	2	0.02874
0.612	2	0.02809
0.613	2	0.02743
0.614	2	0.02678
0.615	2	0.02612
0.616	2	0.02545
0.617	2	0.02545
0.618	2	0.02622
0.619	2	0.02698
0.62	2	0.02775
0.621	2	0.02851
0.622	2	0.0289
0.623	2	0.0293
0.624	2	0.02969
0.625	2	0.03008
0.626	2	0.03046
0.627	2	0.03078
0.628	2	0.0311
0.629	2	0.03142
0.63	2	0.03174
0.631	2	0.03203
0.632	2	0.03165
0.633	2	0.03126
0.634	2	0.03087
0.635	2	0.03048
0.636	2	0.03008
0.637	2	0.03033
0.638	2	0.03105
0.639	2	0.03178
0.64	2	0.0325
0.641	2	0.03316
0.642	2	0.03298
0.643	2	0.0328
0.644	2	0.03261
0.645	2	0.03243
0.646	2	0.03224
0.647	2	0.03212
0.648	2	0.032
0.649	2	0.03187
0.65	2	0.03175
0.651	2	0.03162
0.652	2	0.03154
0.653	2	0.03149
0.654	2	0.03145
0.655	2	0.03139
0.656	2	0.03134
0.657	2	0.03144
0.658	2	0.03162
0.659	2	0.0318
0.66	2	0.03198
0.661	2	0.03216
0.662	2	0.03233
0.663	2	0.03251
0.664	2	0.03268
0.665	2	0.03285
0.666	2	0.03302
0.667	2	0.03298
0.668	2	0.03284
0.669	2	0.0327
0.67	2	0.03256
0.671	2	0.03241
0.672	2	0.03257
0.673	2	0.03286
0.674	2	0.03314
0.675	2	0.03342
0.676	2	0.0337
0.677	2	0.03375
0.678	2	0.0337
0.679	2	0.03364
0.68	2	0.03358
0.681	2	0.03355
0.682	2	0.03357
0.683	2	0.03359
0.684	2	0.0336
0.685	2	0.03362
0.686	2	0.03346
0.687	2	0.0329
0.688	2	0.03233
0.689	2	0.03176
0.69	2	0.03118
0.691	2	0.03061
0.692	2	0.03074
0.693	2	0.03102
0.694	2	0.03131
0.695	2	0.0316
0.696	2	0.03188
0.697	2	0.03215
0.698	2	0.03243
0.699	2	0.0327
0.7	2	0.03297
0.701	2	0.03318
0.702	2	0.0333
0.703	2	0.03341
0.704	2	0.03352
0.705	2	0.03363
0.706	2	0.03373
0.707	2	0.03384
0.708	2	0.03395
0.709	2	0.03405
0.71	2	0.03415
0.711	2	0.03425
0.712	2	0.034
0.713	2	0.03372
0.714	2	0.03344
0.715	2	0.03315
0.716	2	0.03292
0.717	2	0.03275
0.718	2	0.03258
0.719	2	0.03241
0.72	2	0.03223
0.721	2	0.03206
0.722	2	0.03178
0.723	2	0.0315
0.724	2	0.03122
0.725	2	0.03093
0.726	2	0.03064
0.727	2	0.03013
0.728	2	0.0296
0.729	2	0.02907
0.73	2	0.02854
0.731	2	0.02801
0.732	2	0.02831
0.733	2	0.02864
0.734	2	0.02896
0.735	2	0.02928
0.736	2	0.02959
0.737	2	0.02912
0.738	2	0.02863
0.739	2	0.02814
0.74	2	0.02765
0.741	2	0.02715
0.742	2	0.02728
0.743	2	0.02741
0.744	2	0.02753
0.745	2	0.02766
0.746	2	0.02777
0.747	2	0.02742
0.748	2	0.02707
0.749	2	0.02672
0.75	2	0.02636
0.751	2	0.026
0.752	2	0.02598
0.753	2	0.02628
0.754	2	0.02657
0.755	2	0.02686
0.756	2	0.02714
0.757	2	0.02726
0.758	2	0.02737
0.759	2	0.02747
0.76	2	0.02758
0.761	2	0.02728
0.762	2	0.02666
0.763	2	0.02604
0.764	2	0.02542
0.765	2	0.0248
0.766	2	0.02421
0.767	2	0.02398
0.768	2	0.02374
0.769	2	0.02351
0.77	2	0.02327
0.771	2	0.02313
0.772	2	0.02399
0.773	2	0.02485
0.774	2	0.0257
0.775	2	0.02644
0.776	2	0.02637
0.777	2	0.02631
0.778	2	0.02624
0.779	2	0.02617
0.78	2	0.02603
0.781	2	0.02547
0.782	2	0.02489
0.783	2	0.02432
0.784	2	0.02374
0.785	2	0.02317
0.786	2	0.02326
0.787	2	0.02373
0.788	2	0.02419
0.789	2	0.02465
0.79	2	0.02485
0.791	2	0.02401
0.792	2	0.02317
0.793	2	0.02232
0.794	2	0.02147
0.795	2	0.02062
0.796	2	0.02007
0.797	2	0.01965
0.798	2	0.01924
0.799	2	0.01881
0.8	2	0.01839
0.801	2	0.01801
0.802	2	0.01778
0.803	2	0.01754
0.804	2	0.01731
0.805	2	0.01707
0.806	2	0.01697
0.807	2	0.0172
0.808	2	0.01743
0.809	2	0.01766
0.81	2	0.01789
0.811	2	0.01786
0.812	2	0.01776
0.813	2	0.01766
0.814	2	0.01755
0.815	2	0.01745
0.816	2	0.01713
0.817	2	0.01673
0.818	2	0.01632
0.819	2	0.01592
0.82	2	0.01551
0.821	2	0.0152
0.822	2	0.0152
0.823	2	0.01519
0.824	2	0.01518
0.825	2	0.01517
0.826	2	0.01455
0.827	2	0.01374
0.828	2	0.01294
0.829	2	0.01213
0.83	2	0.01131
0.831	2	0.01083
0.832	2	0.01112
0.833	2	0.01141
0.834	2	0.0117
0.835	2	0.01199
0.836	2	0.01207
0.837	2	0.01173
0.838	2	0.01138
0.839	2	0.01103
0.84	2	0.01069
0.841	2	0.01043
0.842	2	0.01035
0.843	2	0.01027
0.844	2	0.0102
0.845	2	0.01011
0.846	2	0.00989
0.847	2	0.00938
0.848	2	0.00887
0.849	2	0.00836
0.85	2	0.00785
0.851	2	0.00756
0.852	2	0.00762
0.853	2	0.00767
0.854	2	0.00772
0.855	2	0.00777
0.856	2	0.0077
0.857	2	0.00745
0.858	2	0.0072
0.859	2	0.00694
0.86	2	0.00668
0.861	2	0.0064
0.862	2	0.00609
0.863	2	0.00577
0.864	2	0.00546
0.865	2	0.00514
0.866	2	0.00477
0.867	2	0.00434
0.868	2	0.0039
0.869	2	0.00346
0.87	2	0.00302
0.871	2	0.00273
0.872	2	0.00261
0.873	2	0.00249
0.874	2	0.00237
0.875	2	0.00225
0.876	2	0.00223
0.877	2	0.00233
0.878	2	0.00242
0.879	2	0.00252
0.88	2	0.00261
0.881	2	0.00259
0.882	2	0.00258
0.883	2	0.00256
0.884	2	0.00253
0.885	2	0.00251
0.886	2	0.00206
0.887	2	0.00159
0.888	2	0.00113
0.889	2	0.00065922
0.89	2	0.000189958
0.891	2	-6.80563e-05
0.892	2	-0.000325744
0.893	2	-0.000585377
0.894	2	-0.000846953
0.895	2	-0.00111
0.896	2	-0.000991357
0.897	2	-0.000877606
0.898	2	-0.000765792
0.899	2	-0.000655916
0.9	2	-0.000583257
0.901	2	-0.00129
0.902	2	-0.002
0.903	2	-0.00271
0.904	2	-0.00343
0.905	2	-0.00414
0.906	2	-0.00487
0.907	2	-0.00561
0.908	2	-0.00636
0.909	2	-0.00711
0.91	2	-0.00785
0.911	2	-0.00854
0.912	2	-0.00854
0.913	2	-0.00855
0.914	2	-0.00856
0.915	2	-0.00857
0.916	2	-0.00862
0.917	2	-0.00871
0.918	2	-0.0088
0.919	2	-0.00889
0.92	2	-0.00898
0.921	2	-0.00931
0.922	2	-0.00979
0.923	2	-0.01027
0.924	2	-0.01075
0.925	2	-0.01124
0.926	2	-0.01139
0.927	2	-0.01136
0.928	2	-0.01133
0.929	2	-0.01131
0.93	2	-0.01129
0.931	2	-0.01152
0.932	2	-0.01185
0.933	2	-0.01218
0.934	2	-0.01251
0.935	2	-0.01285
0.936	2	-0.0131
0.937	2	-0.01332
0.938	2	-0.01354
0.939	2	-0.01376
0.94	2	-0.01399
0.941	2	-0.01456
0.942	2	-0.01524
0.943	2	-0.01593
0.944	2	-0.01662
0.945	2	-0.01732
0.946	2	-0.01738
0.947	2	-0.01726
0.948	2	-0.01714
0.949	2	-0.01703
0.95	2	-0.01692
0.951	2	-0.01681
0.952	2	-0.01671
0.953	2	-0.01662
0.954	2	-0.01652
0.955	2	-0.01671
0.956	2	-0.01747
0.957	2	-0.01824
0.958	2	-0.019
0.959	2	-0.01976
0.96	2	-0.02053
0.961	2	-0.02038
0.962	2	-0.02012
0.963	2	-0.01985
0.964	2	-0.01959
0.965	2	-0.01958
0.966	2	-0.01997
0.967	2	-0.02036
0.968	2	-0.02075
0.969	2	-0.02115
0.97	2	-0.02157
0.971	2	-0.02204
0.972	2	-0.02251
0.973	2	-0.02298
0.974	2	-0.02346
0.975	2	-0.02369
0.976	2	-0.02361
0.977	2	-0.02353
0.978	2	-0.02346
0.979	2	-0.02338
0.98	2	-0.02357
0.981	2	-0.02406
0.982	2	-0.02456
0.983	2	-0.02506
0.984	2	-0.02556
0.985	2	-0.02607
0.986	2	-0.0266
0.987	2	-0.02713
0.988	2	-0.02767
0.989	2	-0.0282
0.99	2	-0.02874
0.991	2	-0.02904
0.992	2	-0.02934
0.993	2	-0.02964
0.994	2	-0.02994
0.995	2	-0.03024
0.996	2	-0.03044
0.997	2	-0.03064
0.998	2	-0.03084
0.999	2	-0.03105
1	2	-0.03125
1.001	2	-0.03139
1.002	2	-0.03153
1.003	2	-0.03168
1.004	2	-0.03182
1.005	2	-0.03218
1.006	2	-0.03271
1.007	2	-0.03325
1.008	2	-0.03378
1.009	2	-0.03432
1.01	2	-0.0348
1.011	2	-0.0345
1.012	2	-0.0342
1.013	2	-0.0339
1.014	2	-0.03361
1.015	2	-0.03373
1.016	2	-0.03416
1.017	2	-0.0346
1.018	2	-0.03504
1.019	2	-0.03547
1.02	2	-0.03602
1.021	2	-0.03665
1.022	2	-0.03728
1.023	2	-0.03791
1.024	2	-0.03854
1.025	2	-0.03909
1.026	2	-0.03887
1.027	2	-0.03865
1.028	2	-0.03843
1.029	2	-0.03822
1.03	2	-0.03857
1.031	2	-0.03929
1.032	2	-0.04001
1.033	2	-0.04073
1.034	2	-0.04145
1.035	2	-0.04205
1.036	2	-0.0419
1.037	2	-0.04175
1.038	2	-0.0416
1.039	2	-0.04146
1.04	2	-0.04171
1.041	2	-0.04216
1.042	2	-0.04262
1.043	2	-0.04308
1.044	2	-0.04354
1.045	2	-0.04377
1.046	2	-0.04294
1.047	2	-0.04211
1.048	2	-0.04128
1.049	2	-0.04079
1.05	2	-0.04175
1.051	2	-0.0427
1.052	2	-0.04366
1.053	2	-0.04461
1.054	2	-0.04557
1.055	2	-0.04633
1.056	2	-0.04636
1.057	2	-0.04639
1.058	2	-0.04642
1.059	2	-0.04646
1.06	2	-0.04661
1.061	2	-0.04713
1.062	2	-0.04767
1.063	2	-0.0482
1.064	2	-0.04873
1.065	2	-0.04922
1.066	2	-0.04958
1.067	2	-0.04994
1.068	2	-0.05031
1.069	2	-0.05067
1.07	2	-0.05084
1.071	2	-0.05049
1.072	2	-0.05014
1.073	2	-0.0498
1.074	2	-0.04945
1.075	2	-0.04953
1.076	2	-0.04973
1.077	2	-0.04992
1.078	2	-0.05012
1.079	2	-0.05032
1.08	2	-0.05089
1.081	2	-0.05156
1.082	2	-0.05223
1.083	2	-0.0529
1.084	2	-0.05357
1.085	2	-0.05396
1.086	2	-0.0537
1.087	2	-0.05343
1.088	2	-0.05317
1.089	2	-0.05291
1.09	2	-0.05326
1.091	2	-0.05377
1.092	2	-0.0543
1.093	2	-0.05482
1.094	2	-0.05534
1.095	2	-0.05563
1.096	2	-0.05535
1.097	2	-0.05507
1.098	2	-0.0548
1.099	2	-0.05453
1.1	2	-0.05466
1.101	2	-0.05488
1.102	2	-0.0551
1.103	2	-0.05533
1.104	2	-0.05555
1.105	2	-0.05641
1.106	2	-0.05737
1.107	2	-0.05834
1.108	2	-0.05931
1.109	2	-0.06028
1.11	2	-0.06065
1.111	2	-0.05999
1.112	2	-0.05934
1.113	2	-0.05868
1.114	2	-0.05803
1.115	2	-0.05854
1.116	2	-0.05915
1.117	2	-0.05978
1.118	2	-0.0604
1.119	2	-0.06102
1.12	2	-0.06146
1.121	2	-0.06164
1.122	2	-0.06182
1.123	2	-0.062
1.124	2	-0.06218
1.125	2	-0.06231
1.126	2	-0.06238
1.127	2	-0.06246
1.128	2	-0.06253
1.129	2	-0.06261
1.13	2	-0.06277
1.131	2	-0.06303
1.132	2	-0.0633
1.133	2	-0.06356
1.134	2	-0.06383
1.135	2	-0.06387
1.136	2	-0.06364
1.137	2	-0.06342
1.138	2	-0.0632
1.139	2	-0.06298
1.14	2	-0.06305
1.141	2	-0.06313
1.142	2	-0.06322
1.143	2	-0.0633
1.144	2	-0.06339
1.145	2	-0.06356
1.146	2	-0.06372
1.147	2	-0.06389
1.148	2	-0.06406
1.149	2	-0.06423
1.15	2	-0.06437
1.151	2	-0.0645
1.152	2	-0.06464
1.153	2	-0.06478
1.154	2	-0.06492
1.155	2	-0.065
1.156	2	-0.06508
1.157	2	-0.06517
1.158	2	-0.06525
1.159	2	-0.06534
1.16	2	-0.06552
1.161	2	-0.0657
1.162	2	-0.06588
1.163	2	-0.06606
1.164	2	-0.06624
1.165	2	-0.06653
1.166	2	-0.06682
1.167	2	-0.0671
1.168	2	-0.06739
1.169	2	-0.06769
1.17	2	-0.06808
1.171	2	-0.06847
1.172	2	-0.06886
1.173	2	-0.06925
1.174	2	-0.06964
1.175	2	-0.06991
1.176	2	-0.07011
1.177	2	-0.07031
1.178	2	-0.07051
1.179	2	-0.07072
1.18	2	-0.07092
1.181	2	-0.07111
1.182	2	-0.07131
1.183	2	-0.07152
1.184	2	-0.07172
1.185	2	-0.0717
1.186	2	-0.07158
1.187	2	-0.07146
1.188	2	-0.07134
1.189	2	-0.07123
1.19	2	-0.07092
1.191	2	-0.07054
1.192	2	-0.07015
1.193	2	-0.06977
1.194	2	-0.06951
1.195	2	-0.06966
1.196	2	-0.06981
1.197	2	-0.06997
1.198	2	-0.07012
1.199	2	-0.07035
1.2	2	-0.07084
1.201	2	-0.07133
1.202	2	-0.07182
1.203	2	-0.07231
1.204	2	-0.0728
1.205	2	-0.0725
1.206	2	-0.07195
1.207	2	-0.0714
1.208	2	-0.07085
1.209	2	-0.07053
1.21	2	-0.07079
1.211	2	-0.07106
1.212	2	-0.07132
1.213	2	-0.07159
1.214	2	-0.07186
1.215	2	-0.07219
1.216	2	-0.07253
1.217	2	-0.07287
1.218	2	-0.07322
1.219	2	-0.07357
1.22	2	-0.07357
1.221	2	-0.07351
1.222	2	-0.07345
1.223	2	-0.0734
1.224	2	-0.07334
1.225	2	-0.07342
1.226	2	-0.07352
1.227	2	-0.07362
1.228	2	-0.07372
1.229	2	-0.07383
1.23	2	-0.07399
1.231	2	-0.07416
1.232	2	-0.07433
1.233	2	-0.0745
1.234	2	-0.07467
1.235	2	-0.07441
1.236	2	-0.07412
1.237	2	-0.07382
1.238	2	-0.07353
1.239	2	-0.07324
1.24	2	-0.07276
1.241	2	-0.07227
1.242	2	-0.07178
1.243	2	-0.0713
1.244	2	-0.07123
1.245	2	-0.07166
1.246	2	-0.07208
1.247	2	-0.07251
1.248	2	-0.07294
1.249	2	-0.07338
1.25	2	-0.07307
1.251	2	-0.07275
1.252	2	-0.07244
1.253	2	-0.07212
1.254	2	-0.07188
1.255	2	-0.0717
1.256	2	-0.07153
1.257	2	-0.07136
1.258	2	-0.07118
1.259	2	-0.07157
1.26	2	-0.07246
1.261	2	-0.07335
1.262	2	-0.07425
1.263	2	-0.07515
1.264	2	-0.07605
1.265	2	-0.07617
1.266	2	-0.07565
1.267	2	-0.07514
1.268	2	-0.07464
1.269	2	-0.0741
1.27	2	-0.07331
1.271	2	-0.07251
1.272	2	-0.07171
1.273	2	-0.07092
1.274	2	-0.07078
1.275	2	-0.07109
1.276	2	-0.07142
1.277	2	-0.07174
1.278	2	-0.07206
1.279	2	-0.07227
1.28	2	-0.0724
1.281	2	-0.07253
1.282	2	-0.07267
1.283	2	-0.0728
1.284	2	-0.07284
1.285	2	-0.07244
1.286	2	-0.07204
1.287	2	-0.07164
1.288	2	-0.07124
1.289	2	-0.07097
1.29	2	-0.07076
1.291	2	-0.07056
1.292	2	-0.07036
1.293	2	-0.07016
1.294	2	-0.07003
1.295	2	-0.07022
1.296	2	-0.07041
1.297	2	-0.07061
1.298	2	-0.0708
1.299	2	-0.07097
1.3	2	-0.07104
1.301	2	-0.07112
1.302	2	-0.07119
1.303	2	-0.07127
1.304	2	-0.07132
1.305	2	-0.07128
1.306	2	-0.07123
1.307	2	-0.07119
1.308	2	-0.07114
1.309	2	-0.07088
1.31	2	-0.06986
1.311	2	-0.06883
1.312	2	-0.06781
1.313	2	-0.06678
1.314	2	-0.06693
1.315	2	-0.06741
1.316	2	-0.0679
1.317	2	-0.06839
1.318	2	-0.06888
1.319	2	-0.06907
1.32	2	-0.06848
1.321	2	-0.0679
1.322	2	-0.06731
1.323	2	-0.06673
1.324	2	-0.06656
1.325	2	-0.0665
1.326	2	-0.06645
1.327	2	-0.06639
1.328	2	-0.06634
1.329	2	-0.06644
1.33	2	-0.06659
1.331	2	-0.06673
1.332	2	-0.06687
1.333	2	-0.06702
1.334	2	-0.06692
1.335	2	-0.06634
1.336	2	-0.06577
1.337	2	-0.0652
1.338	2	-0.06463
1.339	2	-0.06444
1.34	2	-0.06431
1.341	2	-0.06419
1.342	2	-0.06406
1.343	2	-0.06394
1.344	2	-0.0642
1.345	2	-0.06451
1.346	2	-0.06482
1.347	2	-0.06513
1.348	2	-0.06545
1.349	2	-0.06529
1.35	2	-0.06445
1.351	2	-0.06361
1.352	2	-0.06277
1.353	2	-0.06194
1.354	2	-0.0617
1.355	2	-0.06153
1.356	2	-0.06136
1.357	2	-0.06119
1.358	2	-0.06102
1.359	2	-0.06098
1.36	2	-0.06096
1.361	2	-0.06095
1.362	2	-0.06093
1.363	2	-0.06092
1.364	2	-0.06072
1.365	2	-0.0602
1.366	2	-0.05969
1.367	2	-0.05917
1.368	2	-0.05866
1.369	2	-0.05876
1.37	2	-0.05894
1.371	2	-0.05912
1.372	2	-0.0593
1.373	2	-0.05948
1.374	2	-0.05958
1.375	2	-0.05953
1.376	2	-0.05949
1.377	2	-0.05945
1.378	2	-0.05942
1.379	2	-0.05898
1.38	2	-0.05806
1.381	2	-0.05714
1.382	2	-0.05622
1.383	2	-0.05589
1.384	2	-0.05626
1.385	2	-0.05663
1.386	2	-0.057
1.387	2	-0.05737
1.388	2	-0.05774
1.389	2	-0.05785
1.39	2	-0.05765
1.391	2	-0.05745
1.392	2	-0.05726
1.393	2	-0.05706
1.394	2	-0.05671
1.395	2	-0.05619
1.396	2	-0.05568
1.397	2	-0.05517
1.398	2	-0.05466
1.399	2	-0.05433
1.4	2	-0.05416
1.401	2	-0.054
1.402	2	-0.05384
1.403	2	-0.05368
1.404	2	-0.0535
1.405	2	-0.0533
1.406	2	-0.0531
1.407	2	-0.05291
1.408	2	-0.05271
1.409	2	-0.05215
1.41	2	-0.05135
1.411	2	-0.05055
1.412	2	-0.04975
1.413	2	-0.049
1.414	2	-0.04864
1.415	2	-0.04828
1.416	2	-0.04792
1.417	2	-0.04756
1.418	2	-0.04726
1.419	2	-0.04734
1.42	2	-0.04742
1.421	2	-0.04749
1.422	2	-0.04758
1.423	2	-0.04766
1.424	2	-0.04756
1.425	2	-0.04737
1.426	2	-0.04718
1.427	2	-0.04699
1.428	2	-0.04681
1.429	2	-0.04651
1.43	2	-0.04615
1.431	2	-0.04579
1.432	2	-0.04543
1.433	2	-0.04507
1.434	2	-0.04493
1.435	2	-0.04489
1.436	2	-0.04486
1.437	2	-0.04483
1.438	2	-0.0448
1.439	2	-0.04432
1.44	2	-0.04364
1.441	2	-0.04296
1.442	2	-0.04229
1.443	2	-0.0417
1.444	2	-0.04146
1.445	2	-0.04123
1.446	2	-0.041
1.447	2	-0.04077
1.448	2	-0.04054
1.449	2	-0.04044
1.45	2	-0.0404
1.451	2	-0.04036
1.452	2	-0.04032
1.453	2	-0.04029
1.454	2	-0.04006
1.455	2	-0.03978
1.456	2	-0.0395
1.457	2	-0.03922
1.458	2	-0.03894
1.459	2	-0.03789
1.46	2	-0.03661
1.461	2	-0.03533
1.462	2	-0.03405
1.463	2	-0.03316
1.464	2	-0.03337
1.465	2	-0.03357
1.466	2	-0.03378
1.467	2	-0.03398
1.468	2	-0.03419
1.469	2	-0.03442
1.47	2	-0.03464
1.471	2	-0.03487
1.472	2	-0.0351
1.473	2	-0.03533
1.474	2	-0.03477
1.475	2	-0.03404
1.476	2	-0.03332
1.477	2	-0.0326
1.478	2	-0.03188
1.479	2	-0.03134
1.48	2	-0.03085
1.481	2	-0.03035
1.482	2	-0.02985
1.483	2	-0.02936
1.484	2	-0.02899
1.485	2	-0.02864
1.486	2	-0.02829
1.487	2	-0.02795
1.488	2	-0.02742
1.489	2	-0.02661
1.49	2	-0.0258
1.491	2	-0.025
1.492	2	-0.0242
1.493	2	-0.02374
1.494	2	-0.02371
1.495	2	-0.02368
1.496	2	-0.02366
1.497	2	-0.02364
1.498	2	-0.02269
1.499	2	-0.02068
1.5	2	-0.01868
1.501	2	-0.01667
1.502	2	-0.01599
1.503	2	-0.01667
1.504	2	-0.01734
1.505	2	-0.01802
1.506	2	-0.01871
1.507	2	-0.01939
1.508	2	-0.02006
1.509	2	-0.01924
1.51	2	-0.01841
1.511	2	-0.01759
1.512	2	-0.01677
1.513	2	-0.01595
1.514	2	-0.01513
1.515	2	-0.01431
1.516	2	-0.01349
1.517	2	-0.01276
1.518	2	-0.0134
1.519	2	-0.01404
1.52	2	-0.01468
1.521	2	-0.01532
1.522	2	-0.01597
1.523	2	-0.01653
1.524	2	-0.01599
1.525	2	-0.01545
1.526	2	-0.01491
1.527	2	-0.01437
1.528	2	-0.01379
1.529	2	-0.01274
1.53	2	-0.0117
1.531	2	-0.01065
1.532	2	-0.00961
1.533	2	-0.00944
1.534	2	-0.00971
1.535	2	-0.00999
1.536	2	-0.01026
1.537	2	-0.01054
1.538	2	-0.01069
1.539	2	-0.01019
1.54	2	-0.0097
1.541	2	-0.0092
1.542	2	-0.00871
1.543	2	-0.00825
1.544	2	-0.00788
1.545	2	-0.00752
1.546	2	-0.00716
1.547	2	-0.00681
1.548	2	-0.00641
1.549	2	-0.00587
1.55	2	-0.00534
1.551	2	-0.0048
1.552	2	-0.00427
1.553	2	-0.00377
1.554	2	-0.00337
1.555	2	-0.00297
1.556	2	-0.00258
1.557	2	-0.00218
1.558	2	-0.0018
1.559	2	-0.00146
1.56	2	-0.00111
1.561	2	-0.000771772
1.562	2	-0.000430991
1.563	2	-0.000120857
1.564	2	0.000101223
1.565	2	0.000321881
1.566	2	0.000541117
1.567	2	0.00075893
1.568	2	0.00105
1.569	2	0.00154
1.57	2	0.00203
1.571	2	0.00252
1.572	2	0.00301
1.573	2	0.0035
1.574	2	0.00399
1.575	2	0.00448
1.576	2	0.00496
1.577	2	0.00545
1.578	2	0.00593
1.579	2	0.00642
1.58	2	0.0069
1.581	2	0.00738
1.582	2	0.00786
1.583	2	0.00824
1.584	2	0.00841
1.585	2	0.00857
1.586	2	0.00874
1.587	2	0.0089
1.588	2	0.00916
1.589	2	0.00963
1.59	2	0.01009
1.591	2	0.01056
1.592	2	0.01102
1.593	2	0.01163
1.594	2	0.01247
1.595	2	0.01332
1.596	2	0.01416
1.597	2	0.015
1.598	2	0.01549
1.599	2	0.01542
1.6	2	0.01534
1.601	2	0.01527
1.602	2	0.01519
1.603	2	0.01558
1.604	2	0.01664
1.605	2	0.0177
1.606	2	0.01875
1.607	2	0.01981
1.608	2	0.02053
1.609	2	0.02122
1.61	2	0.02192
1.611	2	0.02261
1.612	2	0.0233
1.613	2	0.02338
1.614	2	0.02342
1.615	2	0.02345
1.616	2	0.02349
1.617	2	0.02352
1.618	2	0.02417
1.619	2	0.02485
1.62	2	0.02553
1.621	2	0.02621
1.622	2	0.02688
1.623	2	0.0268
1.624	2	0.02673
1.625	2	0.02665
1.626	2	0.02657
1.627	2	0.02649
1.628	2	0.02701
1.629	2	0.0281
1.63	2	0.0292
1.631	2	0.03029
1.632	2	0.03137
1.633	2	0.03128
1.634	2	0.03118
1.635	2	0.03108
1.636	2	0.03097
1.637	2	0.03087
1.638	2	0.03143
1.639	2	0.03252
1.64	2	0.0336
1.641	2	0.03469
1.642	2	0.03568
1.643	2	0.03551
1.644	2	0.03534
1.645	2	0.03517
1.646	2	0.03499
1.647	2	0.03482
1.648	2	0.03533
1.649	2	0.03638
1.65	2	0.03743
1.651	2	0.03848
1.652	2	0.0395
1.653	2	0.04022
1.654	2	0.04094
1.655	2	0.04166
1.656	2	0.04238
1.657	2	0.04298
1.658	2	0.04282
1.659	2	0.04266
1.66	2	0.0425
1.661	2	0.04233
1.662	2	0.04217
1.663	2	0.04252
1.664	2	0.04316
1.665	2	0.0438
1.666	2	0.04444
1.667	2	0.04507
1.668	2	0.04562
1.669	2	0.04618
1.67	2	0.04674
1.671	2	0.04729
1.672	2	0.04785
1.673	2	0.04842
1.674	2	0.04899
1.675	2	0.04956
1.676	2	0.05013
1.677	2	0.05056
1.678	2	0.05038
1.679	2	0.0502
1.68	2	0.05001
1.681	2	0.04983
1.682	2	0.04964
1.683	2	0.04959
1.684	2	0.04959
1.685	2	0.04959
1.686	2	0.04959
1.687	2	0.04959
1.688	2	0.05008
1.689	2	0.05204
1.69	2	0.054
1.691	2	0.05596
1.692	2	0.05748
1.693	2	0.05765
1.694	2	0.05781
1.695	2	0.05797
1.696	2	0.05814
1.697	2	0.0584
1.698	2	0.059
1.699	2	0.0596
1.7	2	0.0602
1.701	2	0.0608
1.702	2	0.06132
1.703	2	0.06163
1.704	2	0.06193
1.705	2	0.06224
1.706	2	0.06254
1.707	2	0.06271
1.708	2	0.06255
1.709	2	0.06239
1.71	2	0.06223
1.711	2	0.06207
1.712	2	0.06191
1.713	2	0.06218
1.714	2	0.06256
1.715	2	0.06293
1.716	2	0.06331
1.717	2	0.06368
1.718	2	0.06458
1.719	2	0.06559
1.72	2	0.06659
1.721	2	0.06759
1.722	2	0.06835
1.723	2	0.06865
1.724	2	0.06895
1.725	2	0.06924
1.726	2	0.06953
1.727	2	0.06982
1.728	2	0.06996
1.729	2	0.07006
1.73	2	0.07016
1.731	2	0.07026
1.732	2	0.07036
1.733	2	0.07087
1.734	2	0.07142
1.735	2	0.07196
1.736	2	0.07251
1.737	2	0.07306
1.738	2	0.07346
1.739	2	0.07385
1.74	2	0.07424
1.741	2	0.07463
1.742	2	0.07502
1.743	2	0.0753
1.744	2	0.07557
1.745	2	0.07584
1.746	2	0.07611
1.747	2	0.07637
1.748	2	0.07666
1.749	2	0.07696
1.75	2	0.07724
1.751	2	0.07753
1.752	2	0.07782
1.753	2	0.07898
1.754	2	0.08015
1.755	2	0.08132
1.756	2	0.0825
1.757	2	0.08299
1.758	2	0.08277
1.759	2	0.08255
1.76	2	0.08233
1.761	2	0.08211
1.762	2	0.08192
1.763	2	0.08235
1.764	2	0.08278
1.765	2	0.0832
1.766	2	0.08363
1.767	2	0.08406
1.768	2	0.08455
1.769	2	0.08504
1.77	2	0.08553
1.771	2	0.08601
1.772	2	0.0865
1.773	2	0.08699
1.774	2	0.08748
1.775	2	0.08797
1.776	2	0.08846
1.777	2	0.08891
1.778	2	0.08916
1.779	2	0.08941
1.78	2	0.08965
1.781	2	0.0899
1.782	2	0.09033
1.783	2	0.09167
1.784	2	0.09302
1.785	2	0.09436
1.786	2	0.09571
1.787	2	0.09597
1.788	2	0.09573
1.789	2	0.0955
1.79	2	0.09526
1.791	2	0.09502
1.792	2	0.09488
1.793	2	0.09507
1.794	2	0.09526
1.795	2	0.09544
1.796	2	0.09563
1.797	2	0.09607
1.798	2	0.09734
1.799	2	0.09862
1.8	2	0.09989
1.801	2	0.10116
1.802	2	0.10113
1.803	2	0.10066
1.804	2	0.10019
1.805	2	0.09972
1.806	2	0.09925
1.807	2	0.09924
1.808	2	0.10034
1.809	2	0.10145
1.81	2	0.10255
1.811	2	0.10366
1.812	2	0.10404
1.813	2	0.10423
1.814	2	0.10443
1.815	2	0.10462
1.816	2	0.10481
1.817	2	0.10518
1.818	2	0.10559
1.819	2	0.10599
1.82	2	0.1064
1.821	2	0.1068
1.822	2	0.1065
1.823	2	0.10606
1.824	2	0.10562
1.825	2	0.10517
1.826	2	0.10472
1.827	2	0.10463
1.828	2	0.10519
1.829	2	0.10574
1.83	2	0.1063
1.831	2	0.10685
1.832	2	0.1073
1.833	2	0.10755
1.834	2	0.1078
1.835	2	0.10805
1.836	2	0.1083
1.837	2	0.10852
1.838	2	0.1087
1.839	2	0.10888
1.84	2	0.10906
1.841	2	0.10923
1.842	2	0.10986
1.843	2	0.11117
1.844	2	0.11248
1.845	2	0.11379
1.846	2	0.1151
1.847	2	0.11483
1.848	2	0.11437
1.849	2	0.11391
1.85	2	0.11345
1.851	2	0.11299
1.852	2	0.11282
1.853	2	0.11308
1.854	2	0.11333
1.855	2	0.11359
1.856	2	0.11384
1.857	2	0.11478
1.858	2	0.11657
1.859	2	0.11835
1.86	2	0.12013
1.861	2	0.12107
1.862	2	0.12103
1.863	2	0.121
1.864	2	0.12095
1.865	2	0.12091
1.866	2	0.12087
1.867	2	0.12138
1.868	2	0.12192
1.869	2	0.12245
1.87	2	0.12298
1.871	2	0.1235
1.872	2	0.1229
1.873	2	0.1223
1.874	2	0.1217
1.875	2	0.12109
1.876	2	0.12049
1.877	2	0.12064
1.878	2	0.1215
1.879	2	0.12235
1.88	2	0.1232
1.881	2	0.12405
1.882	2	0.12506
1.883	2	0.12607
1.884	2	0.12707
1.885	2	0.12808
1.886	2	0.12851
1.887	2	0.12851
1.888	2	0.1285
1.889	2	0.12849
1.89	2	0.12848
1.891	2	0.12846
1.892	2	0.12833
1.893	2	0.1282
1.894	2	0.12807
1.895	2	0.12794
1.896	2	0.12781
1.897	2	0.12771
1.898	2	0.12761
1.899	2	0.12751
1.9	2	0.12741
1.901	2	0.12734
1.902	2	0.12781
1.903	2	0.12828
1.904	2	0.12874
1.905	2	0.12921
1.906	2	0.12959
1.907	2	0.12893
1.908	2	0.12826
1.909	2	0.1276
1.91	2	0.12694
1.911	2	0.12627
1.912	2	0.12657
1.913	2	0.12761
1.914	2	0.12863
1.915	2	0.12966
1.916	2	0.13059
1.917	2	0.13069
1.918	2	0.13079
1.919	2	0.13089
1.92	2	0.13099
1.921	2	0.13108
1.922	2	0.13108
1.923	2	0.13101
1.924	2	0.13095
1.925	2	0.13088
1.926	2	0.13081
1.927	2	0.13073
1.928	2	0.13065
1.929	2	0.13056
1.93	2	0.13048
1.931	2	0.13039
1.932	2	0.13077
1.933	2	0.13137
1.934	2	0.13197
1.935	2	0.13257
1.936	2	0.13317
1.937	2	0.13328
1.938	2	0.13316
1.939	2	0.13304
1.94	2	0.13292
1.941	2	0.1328
1.942	2	0.13296
1.943	2	0.13325
1.944	2	0.13353
1.945	2	0.13381
1.946	2	0.13409
1.947	2	0.13464
1.948	2	0.13529
1.949	2	0.13594
1.95	2	0.13659
1.951	2	0.13694
1.952	2	0.13644
1.953	2	0.13594
1.954	2	0.13544
1.955	2	0.13494
1.956	2	0.13444
1.957	2	0.1339
1.958	2	0.13334
1.959	2	0.13279
1.96	2	0.13223
1.961	2	0.13168
1.962	2	0.13165
1.963	2	0.13285
1.964	2	0.13404
1.965	2	0.13523
1.966	2	0.13642
1.967	2	0.13713
1.968	2	0.1377
1.969	2	0.13827
1.97	2	0.13884
1.971	2	0.13901
1.972	2	0.13814
1.973	2	0.13728
1.974	2	0.13641
1.975	2	0.13554
1.976	2	0.13467
1.977	2	0.13523
1.978	2	0.13611
1.979	2	0.13699
1.98	2	0.13787
1.981	2	0.13874
1.982	2	0.13827
1.983	2	0.13753
1.984	2	0.13679
1.985	2	0.13604
1.986	2	0.1353
1.987	2	0.13554
1.988	2	0.13596
1.989	2	0.13638
1.99	2	0.13679
1.991	2	0.13721
1.992	2	0.13742
1.993	2	0.13761
1.994	2	0.13779
1.995	2	0.13798
1.996	2	0.13816
1.997	2	0.13791
1.998	2	0.13762
1.999	2	0.13732
2	2	0.13702
2.001	2	0.13673
2.002	2	0.13726
2.003	2	0.13787
2.004	2	0.13848
2.005	2	0.13909
2.006	2	0.13935
2.007	2	0.13914
2.008	2	0.13892
2.009	2	0.13871
2.01	2	0.13849
2.011	2	0.13827
2.012	2	0.13879
2.013	2	0.13934
2.014	2	0.13989
2.015	2	0.14043
2.016	2	0.14044
2.017	2	0.13985
2.018	2	0.13926
2.019	2	0.13867
2.02	2	0.13807
2.021	2	0.13748
2.022	2	0.1382
2.023	2	0.13895
2.024	2	0.13969
2.025	2	0.14043
2.026	2	0.14055
2.027	2	0.14009
2.028	2	0.13964
2.029	2	0.13918
2.03	2	0.13872
2.031	2	0.13825
2.032	2	0.13753
2.033	2	0.13681
2.034	2	0.13609
2.035	2	0.13537
2.036	2	0.13465
2.037	2	0.1347
2.038	2	0.13532
2.039	2	0.13593
2.04	2	0.13654
2.041	2	0.13708
2.042	2	0.13718
2.043	2	0.13728
2.044	2	0.13737
2.045	2	0.13747
2.046	2	0.13751
2.047	2	0.13726
2.048	2	0.13702
2.049	2	0.13677
2.05	2	0.13652
2.051	2	0.13632
2.052	2	0.13642
2.053	2	0.13651
2.054	2	0.1366
2.055	2	0.13669
2.056	2	0.13665
2.057	2	0.13607
2.058	2	0.13548
2.059	2	0.13488
2.06	2	0.13429
2.061	2	0.13407
2.062	2	0.13526
2.063	2	0.13645
2.064	2	0.13764
2.065	2	0.13883
2.066	2	0.13893
2.067	2	0.13858
2.068	2	0.13824
2.069	2	0.13789
2.07	2	0.13754
2.071	2	0.13735
2.072	2	0.13722
2.073	2	0.13708
2.074	2	0.13695
2.075	2	0.13681
2.076	2	0.13659
2.077	2	0.13634
2.078	2	0.1361
2.079	2	0.13585
2.08	2	0.1356
2.081	2	0.13506
2.082	2	0.13444
2.083	2	0.13381
2.084	2	0.13318
2.085	2	0.13255
2.086	2	0.1321
2.087	2	0.13204
2.088	2	0.13198
2.089	2	0.13192
2.09	2	0.13186
2.091	2	0.13179
2.092	2	0.13171
2.093	2	0.13163
2.094	2	0.13155
2.095	2	0.13146
2.096	2	0.13147
2.097	2	0.13166
2.098	2	0.13185
2.099	2	0.13204
2.1	2	0.13222
2.101	2	0.13194
2.102	2	0.13158
2.103	2	0.13121
2.104	2	0.13084
2.105	2	0.13046
2.106	2	0.13004
2.107	2	0.12951
2.108	2	0.12899
2.109	2	0.12846
2.11	2	0.12793
2.111	2	0.12757
2.112	2	0.12753
2.113	2	0.1275
2.114	2	0.12746
2.115	2	0.12742
2.116	2	0.12732
2.117	2	0.12713
2.118	2	0.12694
2.119	2	0.12675
2.12	2	0.12656
2.121	2	0.12642
2.122	2	0.12636
2.123	2	0.1263
2.124	2	0.12625
2.125	2	0.12618
2.126	2	0.12596
2.127	2	0.1255
2.128	2	0.12504
2.129	2	0.12459
2.13	2	0.12413
2.131	2	0.12378
2.132	2	0.12355
2.133	2	0.12331
2.134	2	0.12308
2.135	2	0.12285
2.136	2	0.12277
2.137	2	0.12283
2.138	2	0.1229
2.139	2	0.12296
2.14	2	0.12302
2.141	2	0.12291
2.142	2	0.12265
2.143	2	0.12238
2.144	2	0.12212
2.145	2	0.12185
2.146	2	0.12151
2.147	2	0.12113
2.148	2	0.12074
2.149	2	0.12035
2.15	2	0.11995
2.151	2	0.11966
2.152	2	0.11945
2.153	2	0.11923
2.154	2	0.11901
2.155	2	0.11879
2.156	2	0.11853
2.157	2	0.11825
2.158	2	0.11796
2.159	2	0.11768
2.16	2	0.11739
2.161	2	0.11702
2.162	2	0.11659
2.163	2	0.11617
2.164	2	0.11574
2.165	2	0.11531
2.166	2	0.11533
2.167	2	0.1156
2.168	2	0.11586
2.169	2	0.11612
2.17	2	0.11639
2.171	2	0.11668
2.172	2	0.11698
2.173	2	0.11727
2.174	2	0.11756
2.175	2	0.11663
2.176	2	0.11507
2.177	2	0.11352
2.178	2	0.11196
2.179	2	0.1104
2.18	2	0.10884
2.181	2	0.10784
2.182	2	0.10884
2.183	2	0.10983
2.184	2	0.11083
2.185	2	0.11162
2.186	2	0.11168
2.187	2	0.11174
2.188	2	0.1118
2.189	2	0.11186
2.19	2	0.11164
2.191	2	0.1105
2.192	2	0.10935
2.193	2	0.1082
2.194	2	0.10705
2.195	2	0.1059
2.196	2	0.10547
2.197	2	0.10526
2.198	2	0.10504
2.199	2	0.10482
2.2	2	0.1046
2.201	2	0.10423
2.202	2	0.10382
2.203	2	0.1034
2.204	2	0.10299
2.205	2	0.10257
2.206	2	0.10207
2.207	2	0.10154
2.208	2	0.10101
2.209	2	0.10048
2.21	2	0.09995
2.211	2	0.09948
2.212	2	0.09903
2.213	2	0.09857
2.214	2	0.09811
2.215	2	0.09765
2.216	2	0.09771
2.217	2	0.09786
2.218	2	0.098
2.219	2	0.09815
2.22	2	0.0983
2.221	2	0.09848
2.222	2	0.09867
2.223	2	0.09886
2.224	2	0.09905
2.225	2	0.09921
2.226	2	0.09934
2.227	2	0.09946
2.228	2	0.09957
2.229	2	0.09969
2.23	2	0.0986
2.231	2	0.09735
2.232	2	0.09611
2.233	2	0.09486
2.234	2	0.09362
2.235	2	0.09237
2.236	2	0.09233
2.237	2	0.09243
2.238	2	0.09253
2.239	2	0.09263
2.24	2	0.09247
2.241	2	0.09197
2.242	2	0.09147
2.243	2	0.09096
2.244	2	0.09046
2.245	2	0.09007
2.246	2	0.08985
2.247	2	0.08963
2.248	2	0.0894
2.249	2	0.08917
2.25	2	0.08862
2.251	2	0.08767
2.252	2	0.08672
2.253	2	0.08576
2.254	2	0.08481
2.255	2	0.08385
2.256	2	0.08381
2.257	2	0.08378
2.258	2	0.08376
2.259	2	0.08373
2.26	2	0.08335
2.261	2	0.08262
2.262	2	0.08188
2.263	2	0.08115
2.264	2	0.08041
2.265	2	0.07991
2.266	2	0.07963
2.267	2	0.07935
2.268	2	0.07908
2.269	2	0.0788
2.27	2	0.07839
2.271	2	0.07786
2.272	2	0.07734
2.273	2	0.07681
2.274	2	0.07628
2.275	2	0.07577
2.276	2	0.07562
2.277	2	0.07546
2.278	2	0.07531
2.279	2	0.07515
2.28	2	0.0747
2.281	2	0.07401
2.282	2	0.07332
2.283	2	0.07264
2.284	2	0.07195
2.285	2	0.07124
2.286	2	0.07036
2.287	2	0.06948
2.288	2	0.0686
2.289	2	0.06772
2.29	2	0.06689
2.291	2	0.06652
2.292	2	0.06614
2.293	2	0.06576
2.294	2	0.06537
2.295	2	0.06498
2.296	2	0.06454
2.297	2	0.06409
2.298	2	0.06364
2.299	2	0.06319
2.3	2	0.06286
2.301	2	0.06317
2.302	2	0.06347
2.303	2	0.06378
2.304	2	0.06408
2.305	2	0.06337
2.306	2	0.06227
2.307	2	0.06118
2.308	2	0.06008
2.309	2	0.05898
2.31	2	0.05801
2.311	2	0.05748
2.312	2	0.05695
2.313	2	0.05642
2.314	2	0.05588
2.315	2	0.05544
2.316	2	0.05525
2.317	2	0.05506
2.318	2	0.05487
2.319	2	0.05468
2.32	2	0.05379
2.321	2	0.05271
2.322	2	0.05163
2.323	2	0.05054
2.324	2	0.04946
2.325	2	0.04877
2.326	2	0.04909
2.327	2	0.04941
2.328	2	0.04972
2.329	2	0.05003
2.33	2	0.0499
2.331	2	0.04965
2.332	2	0.0494
2.333	2	0.04916
2.334	2	0.0489
2.335	2	0.04803
2.336	2	0.04704
2.337	2	0.04604
2.338	2	0.04505
2.339	2	0.04405
2.34	2	0.04348
2.341	2	0.04375
2.342	2	0.04401
2.343	2	0.04428
2.344	2	0.04454
2.345	2	0.04356
2.346	2	0.04239
2.347	2	0.04121
2.348	2	0.04003
2.349	2	0.03885
2.35	2	0.03782
2.351	2	0.037
2.352	2	0.03619
2.353	2	0.03537
2.354	2	0.03456
2.355	2	0.03403
2.356	2	0.03392
2.357	2	0.03381
2.358	2	0.0337
2.359	2	0.03358
2.36	2	0.03329
2.361	2	0.03275
2.362	2	0.03221
2.363	2	0.03167
2.364	2	0.03113
2.365	2	0.03111
2.366	2	0.03111
2.367	2	0.03111
2.368	2	0.03111
2.369	2	0.03111
2.37	2	0.03013
2.371	2	0.0291
2.372	2	0.02808
2.373	2	0.02706
2.374	2	0.02603
2.375	2	0.0253
2.376	2	0.02494
2.377	2	0.02457
2.378	2	0.0242
2.379	2	0.02384
2.38	2	0.02393
2.381	2	0.02443
2.382	2	0.02492
2.383	2	0.02542
2.384	2	0.02581
2.385	2	0.02414
2.386	2	0.02247
2.387	2	0.02079
2.388	2	0.01912
2.389	2	0.01744
2.39	2	0.01624
2.391	2	0.01543
2.392	2	0.01462
2.393	2	0.0138
2.394	2	0.01299
2.395	2	0.01273
2.396	2	0.01287
2.397	2	0.013
2.398	2	0.01313
2.399	2	0.01309
2.4	2	0.01148
2.401	2	0.00987
2.402	2	0.00826
2.403	2	0.00665
2.404	2	0.00504
2.405	2	0.00361
2.406	2	0.00367
2.407	2	0.00373
2.408	2	0.00379
2.409	2	0.00385
2.41	2	0.00425
2.411	2	0.00483
2.412	2	0.00542
2.413	2	0.006
2.414	2	0.00628
2.415	2	0.005
2.416	2	0.00372
2.417	2	0.00244
2.418	2	0.00116
2.419	2	-0.000123997
2.42	2	-0.00115
2.421	2	-0.00204
2.422	2	-0.00294
2.423	2	-0.00383
2.424	2	-0.00473
2.425	2	-0.00321
2.426	2	-0.000725029
2.427	2	0.00176
2.428	2	0.00425
2.429	2	0.00362
2.43	2	0.00179
2.431	2	-3.66142e-05
2.432	2	-0.00187
2.433	2	-0.00369
2.434	2	-0.00553
2.435	2	-0.00667
2.436	2	-0.00755
2.437	2	-0.00844
2.438	2	-0.00933
2.439	2	-0.01013
2.44	2	-0.01053
2.441	2	-0.01093
2.442	2	-0.01133
2.443	2	-0.01173
2.444	2	-0.01206
2.445	2	-0.01213
2.446	2	-0.01219
2.447	2	-0.01225
2.448	2	-0.01232
2.449	2	-0.01258
2.45	2	-0.01358
2.451	2	-0.01458
2.452	2	-0.01557
2.453	2	-0.01658
2.454	2	-0.01758
2.455	2	-0.01871
2.456	2	-0.01989
2.457	2	-0.02108
2.458	2	-0.02226
2.459	2	-0.02345
2.46	2	-0.02332
2.461	2	-0.02274
2.462	2	-0.02217
2.463	2	-0.0216
2.464	2	-0.02158
2.465	2	-0.02307
2.466	2	-0.02456
2.467	2	-0.02605
2.468	2	-0.02754
2.469	2	-0.02903
2.47	2	-0.02961
2.471	2	-0.02995
2.472	2	-0.03029
2.473	2	-0.03064
2.474	2	-0.03116
2.475	2	-0.03207
2.476	2	-0.03298
2.477	2	-0.0339
2.478	2	-0.03482
2.479	2	-0.03574
2.48	2	-0.03618
2.481	2	-0.03653
2.482	2	-0.03689
2.483	2	-0.03724
2.484	2	-0.0376
2.485	2	-0.03874
2.486	2	-0.04001
2.487	2	-0.04129
2.488	2	-0.04257
2.489	2	-0.04384
2.49	2	-0.04351
2.491	2	-0.04298
2.492	2	-0.04245
2.493	2	-0.04192
2.494	2	-0.04139
2.495	2	-0.04258
2.496	2	-0.04397
2.497	2	-0.04536
2.498	2	-0.04676
2.499	2	-0.04815
[truncated: 136,836 more rows]

## Sheet: Fig4b
2	1
4	0.98942
6	0.97037
8	0.92169
10	0.80423
12	0.65079
14	0.53175
16	0.37037
18	0.25926
20	0.1746
22	0.10582
24	0.06958
26	0.04577
28	0.02646
32	0.01323
36	0
40	0
44	0
48	0
52	0
56	0

## Sheet: Fig4c-chiraltransport
-30	0.00239
-29.9	0.00495
-29.8	0.00133
-29.7	0.00467
-29.6	0.00635
-29.5	0.0041
-29.4	0.00527
-29.3	0.00645
-29.2	0.00763
-29.1	0.0088
-29	0.00998
-28.9	0.000985526
-28.8	0.0001022
-28.7	0.00637
-28.6	0.006
-28.5	0.00491
-28.4	0.00236
-28.3	0.0019
-28.2	0.00334
-28.1	0.00288
-28	0.0053
-27.9	0.000458215
-27.8	0.00154
-27.7	0.000912411
-27.6	0.0031
-27.5	0.00536
-27.4	0.00785
-27.3	2.80876e-05
-27.2	0.00204
-27.1	0.00325
-27	0.000445675
-26.9	0.00249
-26.8	0.00274
-26.7	0.01239
-26.6	0.00601
-26.5	0.000578982
-26.4	0.00726
-26.3	0.00231
-26.2	0.00242
-26.1	0.00442
-26	0.00558
-25.9	0.00572
-25.8	0.01118
-25.7	0.01027
-25.6	0.00736
-25.5	0.00931
-25.4	0.01014
-25.3	0.00593
-25.2	0.00777
-25.1	0.00735
-25	0.00511
-24.9	0.00895
-24.8	0.0043
-24.7	0.0025
-24.6	0.00257
-24.5	0.000458151
-24.4	0.00226
-24.3	0.00249
-24.2	0.00268
-24.1	0.00177
-24	0.00198
-23.9	0.00239
-23.8	0.000632009
-23.7	0.0017
-23.6	0.000991415
-23.5	0.00027799
-23.4	0.000435434
-23.3	0.00115
-23.2	0.00166
-23.1	0.000314372
-23	0.001
-22.9	0.00010063
-22.8	0.00185
-22.7	0.00245
-22.6	0.000138078
-22.5	0.000701736
-22.4	0.000972954
-22.3	0.00215
-22.2	0.00209
-22.1	0.0036
-22	0.00659
-21.9	0.00918
-21.8	0.00313
-21.7	0.00301
-21.6	0.00316
-21.5	0.0036
-21.4	0.00388
-21.3	0.00268
-21.2	0.0019
-21.1	0.00090869
-21	0.00268
-20.9	0.000757158
-20.8	8.87399e-05
-20.7	0.00233
-20.6	0.00227
-20.5	0.000770948
-20.4	0.000460028
-20.3	0.0012
-20.2	0.000863551
-20.1	0.00186
-20	0.00422
-19.9	0.00248
-19.8	0.0066
-19.7	0.00884
-19.6	0.00974
-19.5	0.00954
-19.4	0.00252
-19.3	0.00249
-19.2	0.00408
-19.1	0.00352
-19	0.000348163
-18.9	0.00151
-18.8	0.000573938
-18.7	0.000103795
-18.6	0.00201
-18.5	0.00152
-18.4	0.00465
-18.3	0.00333
-18.2	0.00331
-18.1	0.01111
-18	0.008
-17.9	0.00712
-17.8	0.00863
-17.7	0.01013
-17.6	0.01164
-17.5	0.01315
-17.4	0.0127
-17.3	0.00997
-17.2	0.00557
-17.1	0.0069
-17	0.00912
-16.9	0.00983
-16.8	0.00513
-16.7	0.00392
-16.6	0.000921761
-16.5	0.00754
-16.4	0.00849
-16.3	0.00815
-16.2	0.01211
-16.1	0.0153
-16	0.01656
-15.9	0.01414
-15.8	0.00932
-15.7	0.01268
-15.6	0.01297
-15.5	0.01009
-15.4	0.00381
-15.3	0.00678
-15.2	0.00701
-15.1	0.00486
-15	0.000841285
-14.9	0.00186
-14.8	0.00363
-14.7	0.000176492
-14.6	0.00287
-14.5	0.0043
-14.4	0.00922
-14.3	0.00861
-14.2	0.00591
-14.1	0.00594
-14	0.01016
-13.9	0.00923
-13.8	0.00326
-13.7	0.00308
-13.6	0.000770297
-13.5	0.000498799
-13.4	0.00353
-13.3	0.00678
-13.2	0.00718
-13.1	0.00146
-13	0.00178
-12.9	0.00226
-12.8	0.00344
-12.7	0.0041
-12.6	0.00052352
-12.5	0.00117
-12.4	0.00298
-12.3	0.00207
-12.2	0.000197819
-12.1	0.00435
-12	0.00811
-11.9	0.01187
-11.8	0.01562
-11.7	0.01938
-11.6	0.01552
-11.5	0.01104
-11.4	0.00571
-11.3	0.000406259
-11.2	0.000131564
-11.1	0.00396
-11	0.00308
-10.9	0.00831
-10.8	0.01053
-10.7	0.01266
-10.6	0.01229
-10.5	0.01136
-10.4	0.01116
-10.3	0.01126
-10.2	0.01443
-10.1	0.0169
-10	0.01625
-9.9	0.01397
-9.8	0.01854
-9.7	0.01874
-9.6	0.01995
-9.5	0.02712
-9.4	0.02884
-9.3	0.02959
-9.2	0.02856
-9.1	0.01883
-9	0.01592
-8.9	0.00957
-8.8	0.00336
-8.7	0.01965
-8.6	0.0241
-8.5	0.01999
-8.4	0.01258
-8.3	0.00859
-8.2	0.0077
-8.1	0.00677
-8	0.00465
-7.9	0.000900731
-7.8	0.00558
-7.7	0.00618
-7.6	0.01221
-7.5	0.01708
-7.4	0.01685
-7.3	0.01928
-7.2	0.01905
-7.1	0.0216
-7	0.02521
-6.9	0.02171
-6.8	0.01964
-6.7	0.01745
-6.6	0.01619
-6.5	0.01098
-6.4	0.00444
-6.3	0.00743
-6.2	0.01042
-6.1	0.01341
-6	0.0164
-5.9	0.0206
-5.8	0.02347
-5.7	0.02167
-5.6	0.02161
-5.5	0.02337
-5.4	0.01672
-5.3	0.02025
-5.2	0.01937
-5.1	0.01293
-5	0.01408
-4.9	0.0136
-4.8	0.01706
-4.7	0.02569
-4.6	0.03347
-4.5	0.03605
-4.4	0.03821
-4.3	0.03829
-4.2	0.0398
-4.1	0.0447
-4	0.04678
-3.9	0.04218
-3.8	0.03817
-3.7	0.04329
-3.6	0.04665
-3.5	0.04644
-3.4	0.04449
-3.3	0.05392
-3.2	0.05944
-3.1	0.06729
-3	0.06855
-2.9	0.06979
-2.8	0.06938
-2.7	0.06757
-2.6	0.07078
-2.5	0.07992
-2.4	0.08497
-2.3	0.08629
-2.2	0.09207
-2.1	0.09412
-2	0.09165
-1.9	0.09049
-1.8	0.10569
-1.7	0.1056
-1.6	0.1177
-1.5	0.13106
-1.4	0.13485
-1.3	0.14956
-1.2	0.15727
-1.1	0.1569
-1	0.16453
-0.9	0.18408
-0.8	0.18044
-0.7	0.19654
-0.6	0.21288
-0.5	0.22079
-0.4	0.22869
-0.3	0.2366
-0.2	0.23139
-0.1	0.16189
0	0.03494
0.1	0.22242
0.2	0.2642
0.3	0.24425
0.4	0.22752
0.5	0.22548
0.6	0.21337
0.7	0.20487
0.8	0.19877
0.9	0.19207
1	0.18434
1.1	0.17381
1.2	0.16178
1.3	0.14702
1.4	0.13502
1.5	0.13283
1.6	0.12405
1.7	0.10609
1.8	0.1067
1.9	0.10814
2	0.10224
2.1	0.08963
2.2	0.07957
2.3	0.08642
2.4	0.07273
2.5	0.07348
2.6	0.07571
2.7	0.06882
2.8	0.06725
2.9	0.06605
3	0.06059
3.1	0.05229
3.2	0.04719
3.3	0.04508
3.4	0.04221
3.5	0.03523
3.6	0.03341
3.7	0.03571
3.8	0.03776
3.9	0.04113
4	0.03104
4.1	0.03467
4.2	0.03715
4.3	0.03606
4.4	0.03056
4.5	0.02201
4.6	0.00904
4.7	0.00475
4.8	0.00271
4.9	0.00208
5	0.00936
5.1	0.01314
5.2	0.01485
5.3	0.01706
5.4	0.01927
5.5	0.02147
5.6	0.01599
5.7	0.02234
5.8	0.02176
5.9	0.00979
6	0.00296
6.1	0.00465
6.2	0.00165
6.3	0.00816
6.4	0.01141
6.5	0.01476
6.6	0.02147
6.7	0.02328
6.8	0.02126
6.9	0.0195
7	0.01818
7.1	0.01593
7.2	0.01246
7.3	0.01208
7.4	0.00993
7.5	0.00254
7.6	0.000433537
7.7	0.00405
7.8	0.00704
7.9	0.00957
8	0.01273
8.1	0.01595
8.2	0.0126
8.3	0.01784
8.4	0.0269
8.5	0.03044
8.6	0.02995
8.7	0.02091
8.8	0.00931
8.9	0.000712241
9	0.00592
9.1	0.01668
9.2	0.01772
9.3	0.01334
9.4	0.01168
9.5	0.01093
9.6	0.01376
9.7	0.01511
9.8	0.01229
9.9	0.00606
10	0.00566
10.1	0.00453
10.2	0.000623512
10.3	0.000534818
10.4	0.00347
10.5	0.00425
10.6	0.0033
10.7	0.000605558
10.8	0.00351
10.9	0.00716
11	0.00982
11.1	0.01247
11.2	0.01513
11.3	0.01778
11.4	0.02307
11.5	0.02214
11.6	0.01785
11.7	0.01267
11.8	0.0099
11.9	0.00902
12	0.00603
12.1	0.00222
12.2	0.00372
12.3	0.00477
12.4	0.00534
12.5	0.00841
12.6	0.01236
12.7	0.01223
12.8	0.00969
12.9	0.00945
13	0.01283
13.1	0.00638
13.2	0.00746
13.3	0.00462
13.4	0.00553
13.5	0.00811
13.6	0.01009
13.7	0.00957
13.8	0.00837
13.9	0.01017
14	0.01283
14.1	0.01364
14.2	0.01205
14.3	0.01241
14.4	0.0129
14.5	0.00858
14.6	0.00883
14.7	0.00978
14.8	0.00987
14.9	0.00291
15	0.00114
15.1	0.00096355
15.2	0.00185
15.3	0.000703486
15.4	0.00479
15.5	0.00858
15.6	0.00583
15.7	0.00233
15.8	0.00511
15.9	0.00692
16	0.00602
16.1	0.00759
16.2	0.00739
16.3	0.00152
16.4	0.00367
16.5	0.00257
16.6	0.00428
16.7	0.000523813
16.8	0.00533
16.9	0.01014
17	0.01494
17.1	0.01362
17.2	0.000919009
17.3	0.00549
17.4	0.0103
17.5	0.01503
17.6	0.01424
17.7	0.00101
17.8	0.000483955
17.9	0.00477
18	0.00768
18.1	0.00878
18.2	0.00436
18.3	0.00394
18.4	0.00543
18.5	0.00164
18.6	0.00156
18.7	0.00221
18.8	0.00183
18.9	6.56304e-06
19	0.00158
19.1	0.000374594
19.2	0.000611029
19.3	0.00159
19.4	0.000992287
19.5	0.00398
19.6	0.00168
19.7	0.00086104
19.8	0.00109
19.9	0.00117
20	0.00324
20.1	0.00215
20.2	0.00176
20.3	0.00179
20.4	0.00367
20.5	0.00146
20.6	0.000986262
20.7	0.00206
20.8	0.00464
20.9	0.00579
21	0.00753
21.1	0.00894
21.2	0.000349133
21.3	0.00149
21.4	0.00108
21.5	0.003
21.6	0.00278
21.7	0.00184
21.8	0.00849
21.9	0.0065
22	0.0098
22.1	0.00561
22.2	0.00167
22.3	0.000900302
22.4	0.00156
22.5	0.0014
22.6	0.00123
22.7	0.00107
22.8	0.000909139
22.9	0.00309
23	0.00494
23.1	0.00364
23.2	0.00272
23.3	0.000898393
23.4	0.00216
23.5	0.000173736
23.6	0.0029
23.7	0.000309165
23.8	0.00571
23.9	0.00137
24	0.00569
24.1	0.00442
24.2	0.00442
24.3	0.00412
24.4	0.00225
24.5	0.00146
24.6	0.00512
24.7	0.01081
24.8	0.0131
24.9	0.01377
25	0.01849
25.1	0.01814
25.2	0.01658
25.3	0.01752
25.4	0.01577
25.5	0.01876
25.6	0.01987
25.7	0.01503
25.8	0.01222
25.9	0.01284
26	0.01363
26.1	0.01219
26.2	0.00908
26.3	0.00565
26.4	0.01309
26.5	0.00453
26.6	0.00313
26.7	0.00433
26.8	0.0089
26.9	0.00373
27	0.00646
27.1	0.00894
27.2	0.00216
27.3	0.00309
27.4	0.00114
27.5	0.000122322
27.6	0.00715
27.7	0.00118
27.8	0.00327
27.9	0.00538
28	0.00108
28.1	0.00321
28.2	0.00295
28.3	0.00235
28.4	0.00176
28.5	0.00116
28.6	0.000567314
28.7	0.00195
28.8	0.00489
28.9	0.00773
29	0.00598
29.1	0.00792
29.2	0.00593
29.3	0.00344
29.4	0.00302
29.5	6.85276e-05
29.6	0.00348
29.7	0.0038
29.8	0.00057919
29.9	1.07472e-05
30	0.00427
